# Supplementary material for: Transcriptional dynamics and regulatory function of milRNAs in Ascosphaera apis invading Apis mellifera larvae
Source: Front Microbiol. 2024 Apr 8;15:1355035. doi: 10.3389/fmicb.2024.1355035 (PMC11033319; doi:10.3389/fmicb.2024.1355035)
Supplement: Supplementary file 1 [file Table_1.XLSX]

## Sheet: Sheet1
Table S1 Sequence of primers in this study
milRNA ID	sequence of primers
milR-3245-y-Loop	CTCAACTGGTGTCGTGGAGTCGGCAATTCAGTTGAGCCCCGGAC
milR-10285-y-Loop	CTCAACTGGTGTCGTGGAGTCGGCAATTCAGTTGAGACAATTGG
milR-1-y-Loop	CTCAACTGGTGTCGTGGAGTCGGCAATTCAGTTGAGCTCCATAC
milR-13-x-Loop	CTCAACTGGTGTCGTGGAGTCGGCAATTCAGTTGAGCATTCCAC
milR-33-x-Loop	CTCAACTGGTGTCGTGGAGTCGGCAATTCAGTTGAGTGCAATGC
milR-375-y-Loop	CTCAACTGGTGTCGTGGAGTCGGCAATTCAGTTGAGTAACTCGA
milR-3245-y-F	ACACTCCAGCTGGGCTTGGGAGAG
milR-10285-y-F	ACACTCCAGCTGGGTCATTTGTGGT
milR-1-y-F	ACACTCCAGCTGGGTGGAATGTAAAGAA
milR-13-x-F	ACACTCCAGCTGGGACATCAAATTGGTT
milR-33-x-F	ACACTCCAGCTGGGGTGCATTGTAGTT
milR-375-y-F	ACACTCCAGCTGGGTTTGTTCGTTCGGC
5.8s rRNA-F	GGCACTTTGTTAGGCTTTG
5.8s rRNA-R	GTTTGGTGACTCTTCTTCCTTC
miRNA universal-R	CTCAACTGGTGTCGTGGA
milR-6882-x-loop	CTCAACTGGTGTCGTGGAGTCGGCAATTCAGTTGAGCTGCTTCA
milR-7009-x-loop	CTCAACTGGTGTCGTGGAGTCGGCAATTCAGTTGAGTGGTCCCC
ADM-B-F	GCGGTGCGTTGGCTCTACAT
ADM-B-R	ATAAGGTGGTGCGGTCGGAATC
PkiA-F	CGTCAACATGGTCTTCGCCTCT
PkiA-R	TGGATCTCCTTGCCGTCCTCAC
