# Supplementary material for: Transcriptional dynamics and regulatory function of milRNAs in Ascosphaera apis invading Apis mellifera larvae
Source: Front Microbiol. 2024 Apr 8;15:1355035. doi: 10.3389/fmicb.2024.1355035 (PMC11033319; doi:10.3389/fmicb.2024.1355035)
Supplement: Supplementary file 2 [file Table_2.XLSX]

## Sheet: Sheet1
Table S2 milRNAs in four trends and their target mRNA
Profile	milRNA	Target mRNA
profile 2	milR-1322-y	KZZ86598.1
profile 2	milR-1322-y	KZZ86687.1
profile 2	milR-1322-y	KZZ86746.1
profile 2	milR-1322-y	KZZ86783.1
profile 2	milR-1322-y	KZZ86794.1
profile 2	milR-1322-y	KZZ86816.1
profile 2	milR-1322-y	KZZ86839.1
profile 2	milR-1322-y	KZZ86851.1
profile 2	milR-1322-y	KZZ86924.1
profile 2	milR-1322-y	KZZ86957.1
profile 2	milR-1322-y	KZZ86971.1
profile 2	milR-1322-y	KZZ86978.1
profile 2	milR-1322-y	KZZ86980.1
profile 2	milR-1322-y	KZZ87044.1
profile 2	milR-1322-y	KZZ87048.1
profile 2	milR-1322-y	KZZ87084.1
profile 2	milR-1322-y	KZZ87086.1
profile 2	milR-1322-y	KZZ87087.1
profile 2	milR-1322-y	KZZ87089.1
profile 2	milR-1322-y	KZZ87094.1
profile 2	milR-1322-y	KZZ87100.1
profile 2	milR-1322-y	KZZ87132.1
profile 2	milR-1322-y	KZZ87139.1
profile 2	milR-1322-y	KZZ87140.1
profile 2	milR-1322-y	KZZ87146.1
profile 2	milR-1322-y	KZZ87200.1
profile 2	milR-1322-y	KZZ87265.1
profile 2	milR-1322-y	KZZ87358.1
profile 2	milR-1322-y	KZZ87366.1
profile 2	milR-1322-y	KZZ87395.1
profile 2	milR-1322-y	KZZ87406.1
profile 2	milR-1322-y	KZZ87426.1
profile 2	milR-1322-y	KZZ87428.1
profile 2	milR-1322-y	KZZ87480.1
profile 2	milR-1322-y	KZZ87524.1
profile 2	milR-1322-y	KZZ87530.1
profile 2	milR-1322-y	KZZ87593.1
profile 2	milR-1322-y	KZZ87604.1
profile 2	milR-1322-y	KZZ87607.1
profile 2	milR-1322-y	KZZ87608.1
profile 2	milR-1322-y	KZZ87611.1
profile 2	milR-1322-y	KZZ87613.1
profile 2	milR-1322-y	KZZ87685.1
profile 2	milR-1322-y	KZZ87720.1
profile 2	milR-1322-y	KZZ87885.1
profile 2	milR-1322-y	KZZ87960.1
profile 2	milR-1322-y	KZZ87966.1
profile 2	milR-1322-y	KZZ87980.1
profile 2	milR-1322-y	KZZ88008.1
profile 2	milR-1322-y	KZZ88088.1
profile 2	milR-1322-y	KZZ88148.1
profile 2	milR-1322-y	KZZ88213.1
profile 2	milR-1322-y	KZZ88214.1
profile 2	milR-1322-y	KZZ88217.1
profile 2	milR-1322-y	KZZ88224.1
profile 2	milR-1322-y	KZZ88253.1
profile 2	milR-1322-y	KZZ88266.1
profile 2	milR-1322-y	KZZ88282.1
profile 2	milR-1322-y	KZZ88374.1
profile 2	milR-1322-y	KZZ88396.1
profile 2	milR-1322-y	KZZ88404.1
profile 2	milR-1322-y	KZZ88450.1
profile 2	milR-1322-y	KZZ88538.1
profile 2	milR-1322-y	KZZ88544.1
profile 2	milR-1322-y	KZZ88555.1
profile 2	milR-1322-y	KZZ88557.1
profile 2	milR-1322-y	KZZ88559.1
profile 2	milR-1322-y	KZZ88681.1
profile 2	milR-1322-y	KZZ88737.1
profile 2	milR-1322-y	KZZ88742.1
profile 2	milR-1322-y	KZZ88745.1
profile 2	milR-1322-y	KZZ88841.1
profile 2	milR-1322-y	KZZ88906.1
profile 2	milR-1322-y	KZZ88924.1
profile 2	milR-1322-y	KZZ89024.1
profile 2	milR-1322-y	KZZ89047.1
profile 2	milR-1322-y	KZZ89082.1
profile 2	milR-1322-y	KZZ89092.1
profile 2	milR-1322-y	KZZ89250.1
profile 2	milR-1322-y	KZZ89254.1
profile 2	milR-1322-y	KZZ89308.1
profile 2	milR-1322-y	KZZ89336.1
profile 2	milR-1322-y	KZZ89580.1
profile 2	milR-1322-y	KZZ89586.1
profile 2	milR-1322-y	KZZ89607.1
profile 2	milR-1322-y	KZZ89763.1
profile 2	milR-1322-y	KZZ89770.1
profile 2	milR-1322-y	KZZ89816.1
profile 2	milR-1322-y	KZZ89829.1
profile 2	milR-1322-y	KZZ89832.1
profile 2	milR-1322-y	KZZ89837.1
profile 2	milR-1322-y	KZZ89877.1
profile 2	milR-1322-y	KZZ90027.1
profile 2	milR-1322-y	KZZ90128.1
profile 2	milR-1322-y	KZZ90290.1
profile 2	milR-1322-y	KZZ90291.1
profile 2	milR-1322-y	KZZ90296.1
profile 2	milR-1322-y	KZZ90368.1
profile 2	milR-1322-y	KZZ90584.1
profile 2	milR-1322-y	KZZ90598.1
profile 2	milR-1322-y	KZZ90617.1
profile 2	milR-1322-y	KZZ90637.1
profile 2	milR-1322-y	KZZ90664.1
profile 2	milR-1322-y	KZZ90690.1
profile 2	milR-1322-y	KZZ90704.1
profile 2	milR-1322-y	KZZ90906.1
profile 2	milR-1322-y	KZZ90909.1
profile 2	milR-1322-y	KZZ90933.1
profile 2	milR-1322-y	KZZ90934.1
profile 2	milR-1322-y	KZZ90935.1
profile 2	milR-1322-y	KZZ90956.1
profile 2	milR-1322-y	KZZ90958.1
profile 2	milR-1322-y	KZZ90968.1
profile 2	milR-1322-y	KZZ90981.1
profile 2	milR-1322-y	KZZ90985.1
profile 2	milR-1322-y	KZZ90995.1
profile 2	milR-1322-y	KZZ90999.1
profile 2	milR-1322-y	KZZ91218.1
profile 2	milR-1322-y	KZZ91267.1
profile 2	milR-1322-y	KZZ91318.1
profile 2	milR-1322-y	KZZ91336.1
profile 2	milR-1322-y	KZZ91557.1
profile 2	milR-1322-y	KZZ91564.1
profile 2	milR-1322-y	KZZ91602.1
profile 2	milR-1322-y	KZZ91613.1
profile 2	milR-1322-y	KZZ91618.1
profile 2	milR-1322-y	KZZ91626.1
profile 2	milR-1322-y	KZZ91848.1
profile 2	milR-1322-y	KZZ91851.1
profile 2	milR-1322-y	KZZ91938.1
profile 2	milR-1322-y	KZZ91939.1
profile 2	milR-1322-y	KZZ92235.1
profile 2	milR-1322-y	KZZ92242.1
profile 2	milR-1322-y	KZZ92250.1
profile 2	milR-1322-y	KZZ92269.1
profile 2	milR-1322-y	KZZ92288.1
profile 2	milR-1322-y	KZZ92320.1
profile 2	milR-1322-y	KZZ92374.1
profile 2	milR-1322-y	KZZ92398.1
profile 2	milR-1322-y	KZZ92649.1
profile 2	milR-1322-y	KZZ92713.1
profile 2	milR-1322-y	KZZ92723.1
profile 2	milR-1322-y	KZZ92756.1
profile 2	milR-1322-y	KZZ92769.1
profile 2	milR-1322-y	KZZ93000.1
profile 2	milR-1322-y	KZZ93006.1
profile 2	milR-1322-y	KZZ93024.1
profile 2	milR-1322-y	KZZ93029.1
profile 2	milR-1322-y	KZZ93074.1
profile 2	milR-1322-y	KZZ93085.1
profile 2	milR-1322-y	KZZ93088.1
profile 2	milR-1322-y	KZZ93125.1
profile 2	milR-1322-y	KZZ93170.1
profile 2	milR-1322-y	KZZ93456.1
profile 2	milR-1322-y	KZZ93484.1
profile 2	milR-1322-y	KZZ93493.1
profile 2	milR-1322-y	KZZ93526.1
profile 2	milR-1322-y	KZZ93530.1
profile 2	milR-1322-y	KZZ93589.1
profile 2	milR-1322-y	KZZ93916.1
profile 2	milR-1322-y	KZZ93922.1
profile 2	milR-1322-y	KZZ93937.1
profile 2	milR-1322-y	KZZ93970.1
profile 2	milR-1322-y	KZZ94046.1
profile 2	milR-1322-y	KZZ94048.1
profile 2	milR-1322-y	KZZ94083.1
profile 2	milR-1322-y	KZZ94096.1
profile 2	milR-1322-y	KZZ94433.1
profile 2	milR-1322-y	KZZ94435.1
profile 2	milR-1322-y	KZZ94482.1
profile 2	milR-1322-y	KZZ94569.1
profile 2	milR-1322-y	KZZ94601.1
profile 2	milR-1322-y	KZZ94626.1
profile 2	milR-1322-y	KZZ94664.1
profile 2	milR-1322-y	KZZ95009.1
profile 2	milR-1322-y	KZZ95017.1
profile 2	milR-1322-y	KZZ95037.1
profile 2	milR-1322-y	KZZ95039.1
profile 2	milR-1322-y	KZZ95046.1
profile 2	milR-1322-y	KZZ95060.1
profile 2	milR-1322-y	KZZ95070.1
profile 2	milR-1322-y	KZZ95112.1
profile 2	milR-1322-y	KZZ95132.1
profile 2	milR-1322-y	KZZ95133.1
profile 2	milR-1322-y	KZZ95137.1
profile 2	milR-1322-y	KZZ95179.1
profile 2	milR-1322-y	KZZ95187.1
profile 2	milR-1322-y	KZZ95207.1
profile 2	milR-1322-y	KZZ95219.1
profile 2	milR-1322-y	KZZ95578.1
profile 2	milR-1322-y	KZZ95683.1
profile 2	milR-1322-y	KZZ95731.1
profile 2	milR-1322-y	KZZ95734.1
profile 2	milR-1322-y	KZZ96209.1
profile 2	milR-1322-y	KZZ96258.1
profile 2	milR-1322-y	KZZ96307.1
profile 2	milR-1322-y	KZZ96321.1
profile 2	milR-1322-y	KZZ96335.1
profile 2	milR-1322-y	KZZ96369.1
profile 2	milR-1322-y	KZZ96376.1
profile 2	milR-1322-y	KZZ96379.1
profile 2	milR-1322-y	KZZ96384.1
profile 2	milR-1322-y	KZZ96387.1
profile 2	milR-1322-y	KZZ96395.1
profile 2	milR-1322-y	KZZ96422.1
profile 2	milR-1322-y	KZZ96461.1
profile 2	milR-1322-y	KZZ96468.1
profile 2	milR-1322-y	KZZ96883.1
profile 2	milR-1322-y	KZZ96887.1
profile 2	milR-1322-y	KZZ96917.1
profile 2	milR-1322-y	KZZ96925.1
profile 2	milR-1322-y	KZZ96937.1
profile 2	milR-1322-y	KZZ97005.1
profile 2	milR-1322-y	KZZ97022.1
profile 2	milR-1322-y	KZZ97032.1
profile 2	milR-1322-y	KZZ97074.1
profile 2	milR-1322-y	KZZ97082.1
profile 2	milR-1322-y	KZZ97092.1
profile 2	milR-1322-y	KZZ97099.1
profile 2	milR-1322-y	KZZ97151.1
profile 2	milR-1322-y	KZZ97156.1
profile 2	milR-1322-y	KZZ97160.1
profile 2	milR-1322-y	KZZ97168.1
profile 2	milR-1322-y	KZZ97175.1
profile 2	milR-1322-y	KZZ97194.1
profile 2	milR-1322-y	KZZ97204.1
profile 2	milR-1322-y	KZZ97215.1
profile 2	milR-1322-y	KZZ97217.1
profile 2	milR-1322-y	KZZ97284.1
profile 2	milR-1322-y	KZZ97746.1
profile 2	milR-1322-y	KZZ97772.1
profile 2	milR-1322-y	KZZ97797.1
profile 2	milR-1322-y	KZZ97800.1
profile 2	milR-1322-y	KZZ97804.1
profile 2	milR-1322-y	KZZ97805.1
profile 2	milR-1322-y	KZZ97831.1
profile 2	milR-1322-y	KZZ97832.1
profile 2	milR-1322-y	KZZ97850.1
profile 2	milR-1322-y	KZZ97891.1
profile 2	milR-1322-y	KZZ97904.1
profile 2	milR-1322-y	KZZ97948.1
profile 2	milR-1322-y	KZZ97981.1
profile 2	milR-1322-y	KZZ97989.1
profile 2	milR-1322-y	KZZ98001.1
profile 2	milR-1322-y	KZZ98180.1
profile 2	milR-1322-y	KZZ98209.1
profile 2	milR-1322-y	KZZ98245.1
profile 2	milR-144-x	KZZ86560.1
profile 2	milR-144-x	KZZ86571.1
profile 2	milR-144-x	KZZ86619.1
profile 2	milR-144-x	KZZ86633.1
profile 2	milR-144-x	KZZ86647.1
profile 2	milR-144-x	KZZ86648.1
profile 2	milR-144-x	KZZ86653.1
profile 2	milR-144-x	KZZ86663.1
profile 2	milR-144-x	KZZ86666.1
profile 2	milR-144-x	KZZ86668.1
profile 2	milR-144-x	KZZ86673.1
profile 2	milR-144-x	KZZ86695.1
profile 2	milR-144-x	KZZ86704.1
profile 2	milR-144-x	KZZ86708.1
profile 2	milR-144-x	KZZ86722.1
profile 2	milR-144-x	KZZ86726.1
profile 2	milR-144-x	KZZ86728.1
profile 2	milR-144-x	KZZ86733.1
profile 2	milR-144-x	KZZ86741.1
profile 2	milR-144-x	KZZ86742.1
profile 2	milR-144-x	KZZ86747.1
profile 2	milR-144-x	KZZ86748.1
profile 2	milR-144-x	KZZ86758.1
profile 2	milR-144-x	KZZ86759.1
profile 2	milR-144-x	KZZ86784.1
profile 2	milR-144-x	KZZ86804.1
profile 2	milR-144-x	KZZ86824.1
profile 2	milR-144-x	KZZ86833.1
profile 2	milR-144-x	KZZ86835.1
profile 2	milR-144-x	KZZ86838.1
profile 2	milR-144-x	KZZ86840.1
profile 2	milR-144-x	KZZ86841.1
profile 2	milR-144-x	KZZ86843.1
profile 2	milR-144-x	KZZ86850.1
profile 2	milR-144-x	KZZ86856.1
profile 2	milR-144-x	KZZ86862.1
profile 2	milR-144-x	KZZ86864.1
profile 2	milR-144-x	KZZ86874.1
profile 2	milR-144-x	KZZ86891.1
profile 2	milR-144-x	KZZ86900.1
profile 2	milR-144-x	KZZ86903.1
profile 2	milR-144-x	KZZ86906.1
profile 2	milR-144-x	KZZ86921.1
profile 2	milR-144-x	KZZ86922.1
profile 2	milR-144-x	KZZ86948.1
profile 2	milR-144-x	KZZ86961.1
profile 2	milR-144-x	KZZ86962.1
profile 2	milR-144-x	KZZ86967.1
profile 2	milR-144-x	KZZ86971.1
profile 2	milR-144-x	KZZ86992.1
profile 2	milR-144-x	KZZ86998.1
profile 2	milR-144-x	KZZ87028.1
profile 2	milR-144-x	KZZ87040.1
profile 2	milR-144-x	KZZ87043.1
profile 2	milR-144-x	KZZ87086.1
profile 2	milR-144-x	KZZ87087.1
profile 2	milR-144-x	KZZ87088.1
profile 2	milR-144-x	KZZ87102.1
profile 2	milR-144-x	KZZ87116.1
profile 2	milR-144-x	KZZ87120.1
profile 2	milR-144-x	KZZ87128.1
profile 2	milR-144-x	KZZ87137.1
profile 2	milR-144-x	KZZ87143.1
profile 2	milR-144-x	KZZ87147.1
profile 2	milR-144-x	KZZ87181.1
profile 2	milR-144-x	KZZ87198.1
profile 2	milR-144-x	KZZ87200.1
profile 2	milR-144-x	KZZ87205.1
profile 2	milR-144-x	KZZ87207.1
profile 2	milR-144-x	KZZ87222.1
profile 2	milR-144-x	KZZ87223.1
profile 2	milR-144-x	KZZ87247.1
profile 2	milR-144-x	KZZ87256.1
profile 2	milR-144-x	KZZ87264.1
profile 2	milR-144-x	KZZ87282.1
profile 2	milR-144-x	KZZ87288.1
profile 2	milR-144-x	KZZ87321.1
profile 2	milR-144-x	KZZ87324.1
profile 2	milR-144-x	KZZ87331.1
profile 2	milR-144-x	KZZ87332.1
profile 2	milR-144-x	KZZ87358.1
profile 2	milR-144-x	KZZ87366.1
profile 2	milR-144-x	KZZ87374.1
profile 2	milR-144-x	KZZ87396.1
profile 2	milR-144-x	KZZ87401.1
profile 2	milR-144-x	KZZ87417.1
profile 2	milR-144-x	KZZ87424.1
profile 2	milR-144-x	KZZ87430.1
profile 2	milR-144-x	KZZ87436.1
profile 2	milR-144-x	KZZ87481.1
profile 2	milR-144-x	KZZ87484.1
profile 2	milR-144-x	KZZ87493.1
profile 2	milR-144-x	KZZ87494.1
profile 2	milR-144-x	KZZ87511.1
profile 2	milR-144-x	KZZ87515.1
profile 2	milR-144-x	KZZ87521.1
profile 2	milR-144-x	KZZ87522.1
profile 2	milR-144-x	KZZ87530.1
profile 2	milR-144-x	KZZ87533.1
profile 2	milR-144-x	KZZ87541.1
profile 2	milR-144-x	KZZ87567.1
profile 2	milR-144-x	KZZ87582.1
profile 2	milR-144-x	KZZ87590.1
profile 2	milR-144-x	KZZ87594.1
profile 2	milR-144-x	KZZ87614.1
profile 2	milR-144-x	KZZ87623.1
profile 2	milR-144-x	KZZ87630.1
profile 2	milR-144-x	KZZ87685.1
profile 2	milR-144-x	KZZ87689.1
profile 2	milR-144-x	KZZ87691.1
profile 2	milR-144-x	KZZ87694.1
profile 2	milR-144-x	KZZ87695.1
profile 2	milR-144-x	KZZ87701.1
profile 2	milR-144-x	KZZ87702.1
profile 2	milR-144-x	KZZ87703.1
profile 2	milR-144-x	KZZ87707.1
profile 2	milR-144-x	KZZ87712.1
profile 2	milR-144-x	KZZ87717.1
profile 2	milR-144-x	KZZ87719.1
profile 2	milR-144-x	KZZ87723.1
profile 2	milR-144-x	KZZ87726.1
profile 2	milR-144-x	KZZ87730.1
profile 2	milR-144-x	KZZ87731.1
profile 2	milR-144-x	KZZ87740.1
profile 2	milR-144-x	KZZ87818.1
profile 2	milR-144-x	KZZ87834.1
profile 2	milR-144-x	KZZ87837.1
profile 2	milR-144-x	KZZ87845.1
profile 2	milR-144-x	KZZ87850.1
profile 2	milR-144-x	KZZ87858.1
profile 2	milR-144-x	KZZ87862.1
profile 2	milR-144-x	KZZ87865.1
profile 2	milR-144-x	KZZ87868.1
profile 2	milR-144-x	KZZ87879.1
profile 2	milR-144-x	KZZ87884.1
profile 2	milR-144-x	KZZ87890.1
profile 2	milR-144-x	KZZ87891.1
profile 2	milR-144-x	KZZ87892.1
profile 2	milR-144-x	KZZ87895.1
profile 2	milR-144-x	KZZ87898.1
profile 2	milR-144-x	KZZ87900.1
profile 2	milR-144-x	KZZ87901.1
profile 2	milR-144-x	KZZ87963.1
profile 2	milR-144-x	KZZ87973.1
profile 2	milR-144-x	KZZ87975.1
profile 2	milR-144-x	KZZ87982.1
profile 2	milR-144-x	KZZ88000.1
profile 2	milR-144-x	KZZ88005.1
profile 2	milR-144-x	KZZ88016.1
profile 2	milR-144-x	KZZ88034.1
profile 2	milR-144-x	KZZ88084.1
profile 2	milR-144-x	KZZ88086.1
profile 2	milR-144-x	KZZ88097.1
profile 2	milR-144-x	KZZ88118.1
profile 2	milR-144-x	KZZ88126.1
profile 2	milR-144-x	KZZ88140.1
profile 2	milR-144-x	KZZ88226.1
profile 2	milR-144-x	KZZ88233.1
profile 2	milR-144-x	KZZ88250.1
profile 2	milR-144-x	KZZ88251.1
profile 2	milR-144-x	KZZ88261.1
profile 2	milR-144-x	KZZ88263.1
profile 2	milR-144-x	KZZ88274.1
profile 2	milR-144-x	KZZ88276.1
profile 2	milR-144-x	KZZ88279.1
profile 2	milR-144-x	KZZ88283.1
profile 2	milR-144-x	KZZ88293.1
profile 2	milR-144-x	KZZ88308.1
profile 2	milR-144-x	KZZ88381.1
profile 2	milR-144-x	KZZ88409.1
profile 2	milR-144-x	KZZ88449.1
profile 2	milR-144-x	KZZ88458.1
profile 2	milR-144-x	KZZ88460.1
profile 2	milR-144-x	KZZ88537.1
profile 2	milR-144-x	KZZ88545.1
profile 2	milR-144-x	KZZ88548.1
profile 2	milR-144-x	KZZ88550.1
profile 2	milR-144-x	KZZ88577.1
profile 2	milR-144-x	KZZ88578.1
profile 2	milR-144-x	KZZ88581.1
profile 2	milR-144-x	KZZ88613.1
profile 2	milR-144-x	KZZ88624.1
profile 2	milR-144-x	KZZ88627.1
profile 2	milR-144-x	KZZ88628.1
profile 2	milR-144-x	KZZ88643.1
profile 2	milR-144-x	KZZ88651.1
profile 2	milR-144-x	KZZ88661.1
profile 2	milR-144-x	KZZ88664.1
profile 2	milR-144-x	KZZ88668.1
profile 2	milR-144-x	KZZ88676.1
profile 2	milR-144-x	KZZ88686.1
profile 2	milR-144-x	KZZ88689.1
profile 2	milR-144-x	KZZ88690.1
profile 2	milR-144-x	KZZ88696.1
profile 2	milR-144-x	KZZ88706.1
profile 2	milR-144-x	KZZ88709.1
profile 2	milR-144-x	KZZ88710.1
profile 2	milR-144-x	KZZ88714.1
profile 2	milR-144-x	KZZ88727.1
profile 2	milR-144-x	KZZ88729.1
profile 2	milR-144-x	KZZ88734.1
profile 2	milR-144-x	KZZ88742.1
profile 2	milR-144-x	KZZ88746.1
profile 2	milR-144-x	KZZ88823.1
profile 2	milR-144-x	KZZ88826.1
profile 2	milR-144-x	KZZ88835.1
profile 2	milR-144-x	KZZ88837.1
profile 2	milR-144-x	KZZ88842.1
profile 2	milR-144-x	KZZ88858.1
profile 2	milR-144-x	KZZ88859.1
profile 2	milR-144-x	KZZ88861.1
profile 2	milR-144-x	KZZ88876.1
profile 2	milR-144-x	KZZ88881.1
profile 2	milR-144-x	KZZ88890.1
profile 2	milR-144-x	KZZ88898.1
profile 2	milR-144-x	KZZ88901.1
profile 2	milR-144-x	KZZ88904.1
profile 2	milR-144-x	KZZ88912.1
profile 2	milR-144-x	KZZ88917.1
profile 2	milR-144-x	KZZ88918.1
profile 2	milR-144-x	KZZ88927.1
profile 2	milR-144-x	KZZ89036.1
profile 2	milR-144-x	KZZ89051.1
profile 2	milR-144-x	KZZ89056.1
profile 2	milR-144-x	KZZ89060.1
profile 2	milR-144-x	KZZ89063.1
profile 2	milR-144-x	KZZ89074.1
profile 2	milR-144-x	KZZ89076.1
profile 2	milR-144-x	KZZ89082.1
profile 2	milR-144-x	KZZ89099.1
profile 2	milR-144-x	KZZ89103.1
profile 2	milR-144-x	KZZ89105.1
profile 2	milR-144-x	KZZ89107.1
profile 2	milR-144-x	KZZ89109.1
profile 2	milR-144-x	KZZ89110.1
profile 2	milR-144-x	KZZ89124.1
profile 2	milR-144-x	KZZ89232.1
profile 2	milR-144-x	KZZ89241.1
profile 2	milR-144-x	KZZ89249.1
profile 2	milR-144-x	KZZ89252.1
profile 2	milR-144-x	KZZ89253.1
profile 2	milR-144-x	KZZ89258.1
profile 2	milR-144-x	KZZ89265.1
profile 2	milR-144-x	KZZ89268.1
profile 2	milR-144-x	KZZ89276.1
profile 2	milR-144-x	KZZ89296.1
profile 2	milR-144-x	KZZ89308.1
profile 2	milR-144-x	KZZ89313.1
profile 2	milR-144-x	KZZ89321.1
profile 2	milR-144-x	KZZ89322.1
profile 2	milR-144-x	KZZ89327.1
profile 2	milR-144-x	KZZ89329.1
profile 2	milR-144-x	KZZ89331.1
profile 2	milR-144-x	KZZ89333.1
profile 2	milR-144-x	KZZ89342.1
profile 2	milR-144-x	KZZ89477.1
profile 2	milR-144-x	KZZ89485.1
profile 2	milR-144-x	KZZ89492.1
profile 2	milR-144-x	KZZ89495.1
profile 2	milR-144-x	KZZ89512.1
profile 2	milR-144-x	KZZ89521.1
profile 2	milR-144-x	KZZ89522.1
profile 2	milR-144-x	KZZ89526.1
profile 2	milR-144-x	KZZ89541.1
profile 2	milR-144-x	KZZ89542.1
profile 2	milR-144-x	KZZ89544.1
profile 2	milR-144-x	KZZ89553.1
profile 2	milR-144-x	KZZ89561.1
profile 2	milR-144-x	KZZ89584.1
profile 2	milR-144-x	KZZ89607.1
profile 2	milR-144-x	KZZ89615.1
profile 2	milR-144-x	KZZ89755.1
profile 2	milR-144-x	KZZ89776.1
profile 2	milR-144-x	KZZ89783.1
profile 2	milR-144-x	KZZ89788.1
profile 2	milR-144-x	KZZ89789.1
profile 2	milR-144-x	KZZ89790.1
profile 2	milR-144-x	KZZ89801.1
profile 2	milR-144-x	KZZ89808.1
profile 2	milR-144-x	KZZ89810.1
profile 2	milR-144-x	KZZ89822.1
profile 2	milR-144-x	KZZ89823.1
profile 2	milR-144-x	KZZ89836.1
profile 2	milR-144-x	KZZ89838.1
profile 2	milR-144-x	KZZ89855.1
profile 2	milR-144-x	KZZ89861.1
profile 2	milR-144-x	KZZ89870.1
profile 2	milR-144-x	KZZ90009.1
profile 2	milR-144-x	KZZ90011.1
profile 2	milR-144-x	KZZ90046.1
profile 2	milR-144-x	KZZ90060.1
profile 2	milR-144-x	KZZ90071.1
profile 2	milR-144-x	KZZ90087.1
profile 2	milR-144-x	KZZ90103.1
profile 2	milR-144-x	KZZ90106.1
profile 2	milR-144-x	KZZ90107.1
profile 2	milR-144-x	KZZ90131.1
profile 2	milR-144-x	KZZ90132.1
profile 2	milR-144-x	KZZ90145.1
profile 2	milR-144-x	KZZ90150.1
profile 2	milR-144-x	KZZ90152.1
profile 2	milR-144-x	KZZ90296.1
profile 2	milR-144-x	KZZ90300.1
profile 2	milR-144-x	KZZ90304.1
profile 2	milR-144-x	KZZ90318.1
profile 2	milR-144-x	KZZ90319.1
profile 2	milR-144-x	KZZ90323.1
profile 2	milR-144-x	KZZ90328.1
profile 2	milR-144-x	KZZ90329.1
profile 2	milR-144-x	KZZ90332.1
profile 2	milR-144-x	KZZ90337.1
profile 2	milR-144-x	KZZ90350.1
profile 2	milR-144-x	KZZ90357.1
profile 2	milR-144-x	KZZ90358.1
profile 2	milR-144-x	KZZ90361.1
profile 2	milR-144-x	KZZ90367.1
profile 2	milR-144-x	KZZ90381.1
profile 2	milR-144-x	KZZ90393.1
profile 2	milR-144-x	KZZ90397.1
profile 2	milR-144-x	KZZ90412.1
profile 2	milR-144-x	KZZ90413.1
profile 2	milR-144-x	KZZ90415.1
profile 2	milR-144-x	KZZ90573.1
profile 2	milR-144-x	KZZ90574.1
profile 2	milR-144-x	KZZ90576.1
profile 2	milR-144-x	KZZ90580.1
profile 2	milR-144-x	KZZ90584.1
profile 2	milR-144-x	KZZ90587.1
profile 2	milR-144-x	KZZ90591.1
profile 2	milR-144-x	KZZ90601.1
profile 2	milR-144-x	KZZ90609.1
profile 2	milR-144-x	KZZ90637.1
profile 2	milR-144-x	KZZ90643.1
profile 2	milR-144-x	KZZ90644.1
profile 2	milR-144-x	KZZ90661.1
profile 2	milR-144-x	KZZ90673.1
profile 2	milR-144-x	KZZ90690.1
profile 2	milR-144-x	KZZ90691.1
profile 2	milR-144-x	KZZ90695.1
profile 2	milR-144-x	KZZ90887.1
profile 2	milR-144-x	KZZ90899.1
profile 2	milR-144-x	KZZ90903.1
profile 2	milR-144-x	KZZ90914.1
profile 2	milR-144-x	KZZ90931.1
profile 2	milR-144-x	KZZ90935.1
profile 2	milR-144-x	KZZ90939.1
profile 2	milR-144-x	KZZ90942.1
profile 2	milR-144-x	KZZ90944.1
profile 2	milR-144-x	KZZ90947.1
profile 2	milR-144-x	KZZ90948.1
profile 2	milR-144-x	KZZ90952.1
profile 2	milR-144-x	KZZ90955.1
profile 2	milR-144-x	KZZ90980.1
profile 2	milR-144-x	KZZ90991.1
profile 2	milR-144-x	KZZ90997.1
profile 2	milR-144-x	KZZ91003.1
profile 2	milR-144-x	KZZ91251.1
profile 2	milR-144-x	KZZ91258.1
profile 2	milR-144-x	KZZ91266.1
profile 2	milR-144-x	KZZ91271.1
profile 2	milR-144-x	KZZ91272.1
profile 2	milR-144-x	KZZ91275.1
profile 2	milR-144-x	KZZ91282.1
profile 2	milR-144-x	KZZ91285.1
profile 2	milR-144-x	KZZ91287.1
profile 2	milR-144-x	KZZ91291.1
profile 2	milR-144-x	KZZ91302.1
profile 2	milR-144-x	KZZ91303.1
profile 2	milR-144-x	KZZ91322.1
profile 2	milR-144-x	KZZ91331.1
profile 2	milR-144-x	KZZ91336.1
profile 2	milR-144-x	KZZ91339.1
profile 2	milR-144-x	KZZ91341.1
profile 2	milR-144-x	KZZ91353.1
profile 2	milR-144-x	KZZ91541.1
profile 2	milR-144-x	KZZ91544.1
profile 2	milR-144-x	KZZ91547.1
profile 2	milR-144-x	KZZ91555.1
profile 2	milR-144-x	KZZ91562.1
profile 2	milR-144-x	KZZ91596.1
profile 2	milR-144-x	KZZ91601.1
profile 2	milR-144-x	KZZ91604.1
profile 2	milR-144-x	KZZ91613.1
profile 2	milR-144-x	KZZ91625.1
profile 2	milR-144-x	KZZ91627.1
profile 2	milR-144-x	KZZ91655.1
profile 2	milR-144-x	KZZ91666.1
profile 2	milR-144-x	KZZ91667.1
profile 2	milR-144-x	KZZ91670.1
profile 2	milR-144-x	KZZ91848.1
profile 2	milR-144-x	KZZ91849.1
profile 2	milR-144-x	KZZ91854.1
profile 2	milR-144-x	KZZ91867.1
profile 2	milR-144-x	KZZ91869.1
profile 2	milR-144-x	KZZ91889.1
profile 2	milR-144-x	KZZ91896.1
profile 2	milR-144-x	KZZ91905.1
profile 2	milR-144-x	KZZ91918.1
profile 2	milR-144-x	KZZ91937.1
profile 2	milR-144-x	KZZ91939.1
profile 2	milR-144-x	KZZ91945.1
profile 2	milR-144-x	KZZ91948.1
profile 2	milR-144-x	KZZ91955.1
profile 2	milR-144-x	KZZ91956.1
profile 2	milR-144-x	KZZ91971.1
profile 2	milR-144-x	KZZ91982.1
profile 2	milR-144-x	KZZ91996.1
profile 2	milR-144-x	KZZ92004.1
profile 2	milR-144-x	KZZ92007.1
profile 2	milR-144-x	KZZ92011.1
profile 2	milR-144-x	KZZ92013.1
profile 2	milR-144-x	KZZ92016.1
profile 2	milR-144-x	KZZ92228.1
profile 2	milR-144-x	KZZ92249.1
profile 2	milR-144-x	KZZ92253.1
profile 2	milR-144-x	KZZ92256.1
profile 2	milR-144-x	KZZ92259.1
profile 2	milR-144-x	KZZ92275.1
profile 2	milR-144-x	KZZ92279.1
profile 2	milR-144-x	KZZ92285.1
profile 2	milR-144-x	KZZ92286.1
profile 2	milR-144-x	KZZ92290.1
profile 2	milR-144-x	KZZ92293.1
profile 2	milR-144-x	KZZ92296.1
profile 2	milR-144-x	KZZ92306.1
profile 2	milR-144-x	KZZ92311.1
profile 2	milR-144-x	KZZ92312.1
profile 2	milR-144-x	KZZ92326.1
profile 2	milR-144-x	KZZ92328.1
profile 2	milR-144-x	KZZ92331.1
profile 2	milR-144-x	KZZ92339.1
profile 2	milR-144-x	KZZ92361.1
profile 2	milR-144-x	KZZ92368.1
profile 2	milR-144-x	KZZ92377.1
profile 2	milR-144-x	KZZ92378.1
profile 2	milR-144-x	KZZ92384.1
profile 2	milR-144-x	KZZ92392.1
profile 2	milR-144-x	KZZ92397.1
profile 2	milR-144-x	KZZ92618.1
profile 2	milR-144-x	KZZ92623.1
profile 2	milR-144-x	KZZ92628.1
profile 2	milR-144-x	KZZ92629.1
profile 2	milR-144-x	KZZ92631.1
profile 2	milR-144-x	KZZ92649.1
profile 2	milR-144-x	KZZ92650.1
profile 2	milR-144-x	KZZ92676.1
profile 2	milR-144-x	KZZ92682.1
profile 2	milR-144-x	KZZ92684.1
profile 2	milR-144-x	KZZ92693.1
profile 2	milR-144-x	KZZ92699.1
profile 2	milR-144-x	KZZ92710.1
profile 2	milR-144-x	KZZ92714.1
profile 2	milR-144-x	KZZ92715.1
profile 2	milR-144-x	KZZ92733.1
profile 2	milR-144-x	KZZ92734.1
profile 2	milR-144-x	KZZ92735.1
profile 2	milR-144-x	KZZ92746.1
profile 2	milR-144-x	KZZ92757.1
profile 2	milR-144-x	KZZ92762.1
profile 2	milR-144-x	KZZ92785.1
profile 2	milR-144-x	KZZ92790.1
profile 2	milR-144-x	KZZ93000.1
profile 2	milR-144-x	KZZ93001.1
profile 2	milR-144-x	KZZ93035.1
profile 2	milR-144-x	KZZ93044.1
profile 2	milR-144-x	KZZ93066.1
profile 2	milR-144-x	KZZ93067.1
profile 2	milR-144-x	KZZ93072.1
profile 2	milR-144-x	KZZ93077.1
profile 2	milR-144-x	KZZ93083.1
profile 2	milR-144-x	KZZ93086.1
profile 2	milR-144-x	KZZ93093.1
profile 2	milR-144-x	KZZ93104.1
profile 2	milR-144-x	KZZ93108.1
profile 2	milR-144-x	KZZ93118.1
profile 2	milR-144-x	KZZ93133.1
profile 2	milR-144-x	KZZ93150.1
profile 2	milR-144-x	KZZ93151.1
profile 2	milR-144-x	KZZ93161.1
profile 2	milR-144-x	KZZ93166.1
profile 2	milR-144-x	KZZ93185.1
profile 2	milR-144-x	KZZ93189.1
profile 2	milR-144-x	KZZ93192.1
profile 2	milR-144-x	KZZ93200.1
profile 2	milR-144-x	KZZ93202.1
profile 2	milR-144-x	KZZ93203.1
profile 2	milR-144-x	KZZ93212.1
profile 2	milR-144-x	KZZ93215.1
profile 2	milR-144-x	KZZ93218.1
profile 2	milR-144-x	KZZ93460.1
profile 2	milR-144-x	KZZ93467.1
profile 2	milR-144-x	KZZ93480.1
profile 2	milR-144-x	KZZ93483.1
profile 2	milR-144-x	KZZ93493.1
profile 2	milR-144-x	KZZ93501.1
profile 2	milR-144-x	KZZ93504.1
profile 2	milR-144-x	KZZ93506.1
profile 2	milR-144-x	KZZ93507.1
profile 2	milR-144-x	KZZ93509.1
profile 2	milR-144-x	KZZ93510.1
profile 2	milR-144-x	KZZ93531.1
profile 2	milR-144-x	KZZ93537.1
profile 2	milR-144-x	KZZ93559.1
profile 2	milR-144-x	KZZ93590.1
profile 2	milR-144-x	KZZ93598.1
profile 2	milR-144-x	KZZ93610.1
profile 2	milR-144-x	KZZ93620.1
profile 2	milR-144-x	KZZ93637.1
profile 2	milR-144-x	KZZ93641.1
profile 2	milR-144-x	KZZ93657.1
profile 2	milR-144-x	KZZ93894.1
profile 2	milR-144-x	KZZ93915.1
profile 2	milR-144-x	KZZ93928.1
profile 2	milR-144-x	KZZ93937.1
profile 2	milR-144-x	KZZ93944.1
profile 2	milR-144-x	KZZ93945.1
profile 2	milR-144-x	KZZ93946.1
profile 2	milR-144-x	KZZ93947.1
profile 2	milR-144-x	KZZ93955.1
profile 2	milR-144-x	KZZ93959.1
profile 2	milR-144-x	KZZ93960.1
profile 2	milR-144-x	KZZ93976.1
profile 2	milR-144-x	KZZ93979.1
profile 2	milR-144-x	KZZ93990.1
profile 2	milR-144-x	KZZ93992.1
profile 2	milR-144-x	KZZ94013.1
profile 2	milR-144-x	KZZ94022.1
profile 2	milR-144-x	KZZ94023.1
profile 2	milR-144-x	KZZ94024.1
profile 2	milR-144-x	KZZ94042.1
profile 2	milR-144-x	KZZ94045.1
profile 2	milR-144-x	KZZ94061.1
profile 2	milR-144-x	KZZ94067.1
profile 2	milR-144-x	KZZ94069.1
profile 2	milR-144-x	KZZ94072.1
profile 2	milR-144-x	KZZ94073.1
profile 2	milR-144-x	KZZ94083.1
profile 2	milR-144-x	KZZ94095.1
profile 2	milR-144-x	KZZ94096.1
profile 2	milR-144-x	KZZ94109.1
profile 2	milR-144-x	KZZ94116.1
profile 2	milR-144-x	KZZ94117.1
profile 2	milR-144-x	KZZ94120.1
profile 2	milR-144-x	KZZ94140.1
profile 2	milR-144-x	KZZ94425.1
profile 2	milR-144-x	KZZ94430.1
profile 2	milR-144-x	KZZ94440.1
profile 2	milR-144-x	KZZ94441.1
profile 2	milR-144-x	KZZ94444.1
profile 2	milR-144-x	KZZ94447.1
profile 2	milR-144-x	KZZ94455.1
profile 2	milR-144-x	KZZ94457.1
profile 2	milR-144-x	KZZ94458.1
profile 2	milR-144-x	KZZ94467.1
profile 2	milR-144-x	KZZ94470.1
profile 2	milR-144-x	KZZ94471.1
profile 2	milR-144-x	KZZ94474.1
profile 2	milR-144-x	KZZ94505.1
profile 2	milR-144-x	KZZ94510.1
profile 2	milR-144-x	KZZ94537.1
profile 2	milR-144-x	KZZ94541.1
profile 2	milR-144-x	KZZ94548.1
profile 2	milR-144-x	KZZ94552.1
profile 2	milR-144-x	KZZ94559.1
profile 2	milR-144-x	KZZ94568.1
profile 2	milR-144-x	KZZ94569.1
profile 2	milR-144-x	KZZ94579.1
profile 2	milR-144-x	KZZ94582.1
profile 2	milR-144-x	KZZ94583.1
profile 2	milR-144-x	KZZ94587.1
profile 2	milR-144-x	KZZ94589.1
profile 2	milR-144-x	KZZ94626.1
profile 2	milR-144-x	KZZ94642.1
profile 2	milR-144-x	KZZ94643.1
profile 2	milR-144-x	KZZ94680.1
profile 2	milR-144-x	KZZ95000.1
profile 2	milR-144-x	KZZ95012.1
profile 2	milR-144-x	KZZ95013.1
profile 2	milR-144-x	KZZ95017.1
profile 2	milR-144-x	KZZ95023.1
profile 2	milR-144-x	KZZ95026.1
profile 2	milR-144-x	KZZ95027.1
profile 2	milR-144-x	KZZ95030.1
profile 2	milR-144-x	KZZ95035.1
profile 2	milR-144-x	KZZ95038.1
profile 2	milR-144-x	KZZ95042.1
profile 2	milR-144-x	KZZ95043.1
profile 2	milR-144-x	KZZ95050.1
profile 2	milR-144-x	KZZ95055.1
profile 2	milR-144-x	KZZ95061.1
profile 2	milR-144-x	KZZ95063.1
profile 2	milR-144-x	KZZ95066.1
profile 2	milR-144-x	KZZ95069.1
profile 2	milR-144-x	KZZ95078.1
profile 2	milR-144-x	KZZ95084.1
profile 2	milR-144-x	KZZ95101.1
profile 2	milR-144-x	KZZ95111.1
profile 2	milR-144-x	KZZ95113.1
profile 2	milR-144-x	KZZ95120.1
profile 2	milR-144-x	KZZ95122.1
profile 2	milR-144-x	KZZ95125.1
profile 2	milR-144-x	KZZ95130.1
profile 2	milR-144-x	KZZ95142.1
profile 2	milR-144-x	KZZ95144.1
profile 2	milR-144-x	KZZ95145.1
profile 2	milR-144-x	KZZ95159.1
profile 2	milR-144-x	KZZ95173.1
profile 2	milR-144-x	KZZ95174.1
profile 2	milR-144-x	KZZ95192.1
profile 2	milR-144-x	KZZ95193.1
profile 2	milR-144-x	KZZ95195.1
profile 2	milR-144-x	KZZ95202.1
profile 2	milR-144-x	KZZ95204.1
profile 2	milR-144-x	KZZ95229.1
profile 2	milR-144-x	KZZ95572.1
profile 2	milR-144-x	KZZ95573.1
profile 2	milR-144-x	KZZ95576.1
profile 2	milR-144-x	KZZ95578.1
profile 2	milR-144-x	KZZ95586.1
profile 2	milR-144-x	KZZ95589.1
profile 2	milR-144-x	KZZ95601.1
profile 2	milR-144-x	KZZ95603.1
profile 2	milR-144-x	KZZ95605.1
profile 2	milR-144-x	KZZ95607.1
profile 2	milR-144-x	KZZ95621.1
profile 2	milR-144-x	KZZ95623.1
profile 2	milR-144-x	KZZ95635.1
profile 2	milR-144-x	KZZ95649.1
profile 2	milR-144-x	KZZ95660.1
profile 2	milR-144-x	KZZ95665.1
profile 2	milR-144-x	KZZ95677.1
profile 2	milR-144-x	KZZ95699.1
profile 2	milR-144-x	KZZ95706.1
profile 2	milR-144-x	KZZ95722.1
profile 2	milR-144-x	KZZ95727.1
profile 2	milR-144-x	KZZ95730.1
profile 2	milR-144-x	KZZ95738.1
profile 2	milR-144-x	KZZ95741.1
profile 2	milR-144-x	KZZ95746.1
profile 2	milR-144-x	KZZ95751.1
profile 2	milR-144-x	KZZ95764.1
profile 2	milR-144-x	KZZ95766.1
profile 2	milR-144-x	KZZ95770.1
profile 2	milR-144-x	KZZ95782.1
profile 2	milR-144-x	KZZ95786.1
profile 2	milR-144-x	KZZ95801.1
profile 2	milR-144-x	KZZ95808.1
profile 2	milR-144-x	KZZ96175.1
profile 2	milR-144-x	KZZ96186.1
profile 2	milR-144-x	KZZ96189.1
profile 2	milR-144-x	KZZ96209.1
profile 2	milR-144-x	KZZ96216.1
profile 2	milR-144-x	KZZ96217.1
profile 2	milR-144-x	KZZ96223.1
profile 2	milR-144-x	KZZ96235.1
profile 2	milR-144-x	KZZ96236.1
profile 2	milR-144-x	KZZ96244.1
profile 2	milR-144-x	KZZ96247.1
profile 2	milR-144-x	KZZ96248.1
profile 2	milR-144-x	KZZ96253.1
profile 2	milR-144-x	KZZ96255.1
profile 2	milR-144-x	KZZ96256.1
profile 2	milR-144-x	KZZ96267.1
profile 2	milR-144-x	KZZ96278.1
profile 2	milR-144-x	KZZ96295.1
profile 2	milR-144-x	KZZ96309.1
profile 2	milR-144-x	KZZ96357.1
profile 2	milR-144-x	KZZ96378.1
profile 2	milR-144-x	KZZ96384.1
profile 2	milR-144-x	KZZ96387.1
profile 2	milR-144-x	KZZ96388.1
profile 2	milR-144-x	KZZ96418.1
profile 2	milR-144-x	KZZ96438.1
profile 2	milR-144-x	KZZ96443.1
profile 2	milR-144-x	KZZ96452.1
profile 2	milR-144-x	KZZ96462.1
profile 2	milR-144-x	KZZ96464.1
profile 2	milR-144-x	KZZ96465.1
profile 2	milR-144-x	KZZ96881.1
profile 2	milR-144-x	KZZ96887.1
profile 2	milR-144-x	KZZ96893.1
profile 2	milR-144-x	KZZ96900.1
profile 2	milR-144-x	KZZ96907.1
profile 2	milR-144-x	KZZ96921.1
profile 2	milR-144-x	KZZ96924.1
profile 2	milR-144-x	KZZ96934.1
profile 2	milR-144-x	KZZ96966.1
profile 2	milR-144-x	KZZ96980.1
profile 2	milR-144-x	KZZ96994.1
profile 2	milR-144-x	KZZ96999.1
profile 2	milR-144-x	KZZ97018.1
profile 2	milR-144-x	KZZ97023.1
profile 2	milR-144-x	KZZ97025.1
profile 2	milR-144-x	KZZ97049.1
profile 2	milR-144-x	KZZ97054.1
profile 2	milR-144-x	KZZ97055.1
profile 2	milR-144-x	KZZ97056.1
profile 2	milR-144-x	KZZ97058.1
profile 2	milR-144-x	KZZ97059.1
profile 2	milR-144-x	KZZ97066.1
profile 2	milR-144-x	KZZ97070.1
profile 2	milR-144-x	KZZ97071.1
profile 2	milR-144-x	KZZ97092.1
profile 2	milR-144-x	KZZ97095.1
profile 2	milR-144-x	KZZ97096.1
profile 2	milR-144-x	KZZ97107.1
profile 2	milR-144-x	KZZ97109.1
profile 2	milR-144-x	KZZ97127.1
profile 2	milR-144-x	KZZ97133.1
profile 2	milR-144-x	KZZ97135.1
profile 2	milR-144-x	KZZ97139.1
profile 2	milR-144-x	KZZ97140.1
profile 2	milR-144-x	KZZ97149.1
profile 2	milR-144-x	KZZ97160.1
profile 2	milR-144-x	KZZ97178.1
profile 2	milR-144-x	KZZ97179.1
profile 2	milR-144-x	KZZ97190.1
profile 2	milR-144-x	KZZ97212.1
profile 2	milR-144-x	KZZ97219.1
profile 2	milR-144-x	KZZ97225.1
profile 2	milR-144-x	KZZ97241.1
profile 2	milR-144-x	KZZ97243.1
profile 2	milR-144-x	KZZ97255.1
profile 2	milR-144-x	KZZ97263.1
profile 2	milR-144-x	KZZ97270.1
profile 2	milR-144-x	KZZ97280.1
profile 2	milR-144-x	KZZ97284.1
profile 2	milR-144-x	KZZ97301.1
profile 2	milR-144-x	KZZ97740.1
profile 2	milR-144-x	KZZ97750.1
profile 2	milR-144-x	KZZ97752.1
profile 2	milR-144-x	KZZ97771.1
profile 2	milR-144-x	KZZ97796.1
profile 2	milR-144-x	KZZ97815.1
profile 2	milR-144-x	KZZ97816.1
profile 2	milR-144-x	KZZ97837.1
profile 2	milR-144-x	KZZ97855.1
profile 2	milR-144-x	KZZ97859.1
profile 2	milR-144-x	KZZ97871.1
profile 2	milR-144-x	KZZ97878.1
profile 2	milR-144-x	KZZ97918.1
profile 2	milR-144-x	KZZ97924.1
profile 2	milR-144-x	KZZ97925.1
profile 2	milR-144-x	KZZ97930.1
profile 2	milR-144-x	KZZ97937.1
profile 2	milR-144-x	KZZ97939.1
profile 2	milR-144-x	KZZ97941.1
profile 2	milR-144-x	KZZ97957.1
profile 2	milR-144-x	KZZ97958.1
profile 2	milR-144-x	KZZ97980.1
profile 2	milR-144-x	KZZ97981.1
profile 2	milR-144-x	KZZ97993.1
profile 2	milR-144-x	KZZ97997.1
profile 2	milR-144-x	KZZ98003.1
profile 2	milR-144-x	KZZ98014.1
profile 2	milR-144-x	KZZ98020.1
profile 2	milR-144-x	KZZ98039.1
profile 2	milR-144-x	KZZ98057.1
profile 2	milR-144-x	KZZ98077.1
profile 2	milR-144-x	KZZ98078.1
profile 2	milR-144-x	KZZ98081.1
profile 2	milR-144-x	KZZ98083.1
profile 2	milR-144-x	KZZ98097.1
profile 2	milR-144-x	KZZ98099.1
profile 2	milR-144-x	KZZ98106.1
profile 2	milR-144-x	KZZ98111.1
profile 2	milR-144-x	KZZ98116.1
profile 2	milR-144-x	KZZ98127.1
profile 2	milR-144-x	KZZ98143.1
profile 2	milR-144-x	KZZ98157.1
profile 2	milR-144-x	KZZ98168.1
profile 2	milR-144-x	KZZ98181.1
profile 2	milR-144-x	KZZ98189.1
profile 2	milR-144-x	KZZ98190.1
profile 2	milR-144-x	KZZ98197.1
profile 2	milR-144-x	KZZ98198.1
profile 2	milR-144-x	KZZ98212.1
profile 2	milR-144-x	KZZ98217.1
profile 2	milR-144-x	KZZ98219.1
profile 2	milR-144-x	KZZ98242.1
profile 2	milR-144-x	KZZ98250.1
profile 2	milR-144-x	KZZ98253.1
profile 2	milR-144-x	KZZ98257.1
profile 2	milR-144-x	KZZ98258.1
profile 2	milR-144-x	KZZ98262.1
profile 2	milR-1772-y	KZZ86562.1
profile 2	milR-1772-y	KZZ86587.1
profile 2	milR-1772-y	KZZ86625.1
profile 2	milR-1772-y	KZZ86643.1
profile 2	milR-1772-y	KZZ86694.1
profile 2	milR-1772-y	KZZ86802.1
profile 2	milR-1772-y	KZZ86803.1
profile 2	milR-1772-y	KZZ86924.1
profile 2	milR-1772-y	KZZ86948.1
profile 2	milR-1772-y	KZZ86956.1
profile 2	milR-1772-y	KZZ86959.1
profile 2	milR-1772-y	KZZ87014.1
profile 2	milR-1772-y	KZZ87016.1
profile 2	milR-1772-y	KZZ87028.1
profile 2	milR-1772-y	KZZ87041.1
profile 2	milR-1772-y	KZZ87054.1
profile 2	milR-1772-y	KZZ87095.1
profile 2	milR-1772-y	KZZ87241.1
profile 2	milR-1772-y	KZZ87314.1
profile 2	milR-1772-y	KZZ87332.1
profile 2	milR-1772-y	KZZ87338.1
profile 2	milR-1772-y	KZZ87366.1
profile 2	milR-1772-y	KZZ87406.1
profile 2	milR-1772-y	KZZ87445.1
profile 2	milR-1772-y	KZZ87482.1
profile 2	milR-1772-y	KZZ87490.1
profile 2	milR-1772-y	KZZ87586.1
profile 2	milR-1772-y	KZZ87588.1
profile 2	milR-1772-y	KZZ87598.1
profile 2	milR-1772-y	KZZ87609.1
profile 2	milR-1772-y	KZZ87615.1
profile 2	milR-1772-y	KZZ87646.1
profile 2	milR-1772-y	KZZ87707.1
profile 2	milR-1772-y	KZZ87719.1
profile 2	milR-1772-y	KZZ87859.1
profile 2	milR-1772-y	KZZ87874.1
profile 2	milR-1772-y	KZZ87963.1
profile 2	milR-1772-y	KZZ87964.1
profile 2	milR-1772-y	KZZ87976.1
profile 2	milR-1772-y	KZZ88021.1
profile 2	milR-1772-y	KZZ88082.1
profile 2	milR-1772-y	KZZ88084.1
profile 2	milR-1772-y	KZZ88091.1
profile 2	milR-1772-y	KZZ88110.1
profile 2	milR-1772-y	KZZ88115.1
profile 2	milR-1772-y	KZZ88132.1
profile 2	milR-1772-y	KZZ88148.1
profile 2	milR-1772-y	KZZ88276.1
profile 2	milR-1772-y	KZZ88292.1
profile 2	milR-1772-y	KZZ88304.1
profile 2	milR-1772-y	KZZ88317.1
profile 2	milR-1772-y	KZZ88374.1
profile 2	milR-1772-y	KZZ88378.1
profile 2	milR-1772-y	KZZ88401.1
profile 2	milR-1772-y	KZZ88421.1
profile 2	milR-1772-y	KZZ88431.1
profile 2	milR-1772-y	KZZ88544.1
profile 2	milR-1772-y	KZZ88560.1
profile 2	milR-1772-y	KZZ88620.1
profile 2	milR-1772-y	KZZ88676.1
profile 2	milR-1772-y	KZZ88692.1
profile 2	milR-1772-y	KZZ88726.1
profile 2	milR-1772-y	KZZ88845.1
profile 2	milR-1772-y	KZZ88858.1
profile 2	milR-1772-y	KZZ88881.1
profile 2	milR-1772-y	KZZ88928.1
profile 2	milR-1772-y	KZZ89018.1
profile 2	milR-1772-y	KZZ89084.1
profile 2	milR-1772-y	KZZ89126.1
profile 2	milR-1772-y	KZZ89284.1
profile 2	milR-1772-y	KZZ89295.1
profile 2	milR-1772-y	KZZ89504.1
profile 2	milR-1772-y	KZZ89542.1
profile 2	milR-1772-y	KZZ89555.1
profile 2	milR-1772-y	KZZ89562.1
profile 2	milR-1772-y	KZZ89759.1
profile 2	milR-1772-y	KZZ89763.1
profile 2	milR-1772-y	KZZ89764.1
profile 2	milR-1772-y	KZZ89769.1
profile 2	milR-1772-y	KZZ89794.1
profile 2	milR-1772-y	KZZ89815.1
profile 2	milR-1772-y	KZZ89818.1
profile 2	milR-1772-y	KZZ89829.1
profile 2	milR-1772-y	KZZ89855.1
profile 2	milR-1772-y	KZZ90009.1
profile 2	milR-1772-y	KZZ90032.1
profile 2	milR-1772-y	KZZ90061.1
profile 2	milR-1772-y	KZZ90065.1
profile 2	milR-1772-y	KZZ90110.1
profile 2	milR-1772-y	KZZ90133.1
profile 2	milR-1772-y	KZZ90142.1
profile 2	milR-1772-y	KZZ90301.1
profile 2	milR-1772-y	KZZ90330.1
profile 2	milR-1772-y	KZZ90353.1
profile 2	milR-1772-y	KZZ90373.1
profile 2	milR-1772-y	KZZ90417.1
profile 2	milR-1772-y	KZZ90594.1
profile 2	milR-1772-y	KZZ90595.1
profile 2	milR-1772-y	KZZ90596.1
profile 2	milR-1772-y	KZZ90616.1
profile 2	milR-1772-y	KZZ90695.1
profile 2	milR-1772-y	KZZ90721.1
profile 2	milR-1772-y	KZZ90906.1
profile 2	milR-1772-y	KZZ90933.1
profile 2	milR-1772-y	KZZ90960.1
profile 2	milR-1772-y	KZZ91000.1
profile 2	milR-1772-y	KZZ91236.1
profile 2	milR-1772-y	KZZ91259.1
profile 2	milR-1772-y	KZZ91319.1
profile 2	milR-1772-y	KZZ91346.1
profile 2	milR-1772-y	KZZ91545.1
profile 2	milR-1772-y	KZZ91549.1
profile 2	milR-1772-y	KZZ91554.1
profile 2	milR-1772-y	KZZ91578.1
profile 2	milR-1772-y	KZZ91613.1
profile 2	milR-1772-y	KZZ91667.1
profile 2	milR-1772-y	KZZ91843.1
profile 2	milR-1772-y	KZZ91941.1
profile 2	milR-1772-y	KZZ92239.1
profile 2	milR-1772-y	KZZ92260.1
profile 2	milR-1772-y	KZZ92265.1
profile 2	milR-1772-y	KZZ92278.1
profile 2	milR-1772-y	KZZ92300.1
profile 2	milR-1772-y	KZZ92312.1
profile 2	milR-1772-y	KZZ92365.1
profile 2	milR-1772-y	KZZ92366.1
profile 2	milR-1772-y	KZZ92392.1
profile 2	milR-1772-y	KZZ92641.1
profile 2	milR-1772-y	KZZ92710.1
profile 2	milR-1772-y	KZZ92719.1
profile 2	milR-1772-y	KZZ92764.1
profile 2	milR-1772-y	KZZ92781.1
profile 2	milR-1772-y	KZZ93010.1
profile 2	milR-1772-y	KZZ93045.1
profile 2	milR-1772-y	KZZ93098.1
profile 2	milR-1772-y	KZZ93125.1
profile 2	milR-1772-y	KZZ93151.1
profile 2	milR-1772-y	KZZ93181.1
profile 2	milR-1772-y	KZZ93187.1
profile 2	milR-1772-y	KZZ93218.1
profile 2	milR-1772-y	KZZ93506.1
profile 2	milR-1772-y	KZZ93530.1
profile 2	milR-1772-y	KZZ93535.1
profile 2	milR-1772-y	KZZ93622.1
profile 2	milR-1772-y	KZZ93623.1
profile 2	milR-1772-y	KZZ93914.1
profile 2	milR-1772-y	KZZ93987.1
profile 2	milR-1772-y	KZZ93994.1
profile 2	milR-1772-y	KZZ94052.1
profile 2	milR-1772-y	KZZ94086.1
profile 2	milR-1772-y	KZZ94114.1
profile 2	milR-1772-y	KZZ94449.1
profile 2	milR-1772-y	KZZ94450.1
profile 2	milR-1772-y	KZZ94471.1
profile 2	milR-1772-y	KZZ94560.1
profile 2	milR-1772-y	KZZ94612.1
profile 2	milR-1772-y	KZZ94640.1
profile 2	milR-1772-y	KZZ94674.1
profile 2	milR-1772-y	KZZ94679.1
profile 2	milR-1772-y	KZZ95061.1
profile 2	milR-1772-y	KZZ95165.1
profile 2	milR-1772-y	KZZ95183.1
profile 2	milR-1772-y	KZZ95187.1
profile 2	milR-1772-y	KZZ95214.1
profile 2	milR-1772-y	KZZ95572.1
profile 2	milR-1772-y	KZZ95599.1
profile 2	milR-1772-y	KZZ95648.1
profile 2	milR-1772-y	KZZ95683.1
profile 2	milR-1772-y	KZZ95689.1
profile 2	milR-1772-y	KZZ95716.1
profile 2	milR-1772-y	KZZ95805.1
profile 2	milR-1772-y	KZZ95811.1
profile 2	milR-1772-y	KZZ96199.1
profile 2	milR-1772-y	KZZ96208.1
profile 2	milR-1772-y	KZZ96225.1
profile 2	milR-1772-y	KZZ96244.1
profile 2	milR-1772-y	KZZ96246.1
profile 2	milR-1772-y	KZZ96253.1
profile 2	milR-1772-y	KZZ96310.1
profile 2	milR-1772-y	KZZ96328.1
profile 2	milR-1772-y	KZZ96380.1
profile 2	milR-1772-y	KZZ96394.1
profile 2	milR-1772-y	KZZ96422.1
profile 2	milR-1772-y	KZZ96893.1
profile 2	milR-1772-y	KZZ96907.1
profile 2	milR-1772-y	KZZ97001.1
profile 2	milR-1772-y	KZZ97005.1
profile 2	milR-1772-y	KZZ97015.1
profile 2	milR-1772-y	KZZ97045.1
profile 2	milR-1772-y	KZZ97081.1
profile 2	milR-1772-y	KZZ97086.1
profile 2	milR-1772-y	KZZ97092.1
profile 2	milR-1772-y	KZZ97109.1
profile 2	milR-1772-y	KZZ97133.1
profile 2	milR-1772-y	KZZ97171.1
profile 2	milR-1772-y	KZZ97197.1
profile 2	milR-1772-y	KZZ97209.1
profile 2	milR-1772-y	KZZ97235.1
profile 2	milR-1772-y	KZZ97237.1
profile 2	milR-1772-y	KZZ97257.1
profile 2	milR-1772-y	KZZ97266.1
profile 2	milR-1772-y	KZZ97273.1
profile 2	milR-1772-y	KZZ97279.1
profile 2	milR-1772-y	KZZ97746.1
profile 2	milR-1772-y	KZZ97759.1
profile 2	milR-1772-y	KZZ97804.1
profile 2	milR-1772-y	KZZ97820.1
profile 2	milR-1772-y	KZZ97822.1
profile 2	milR-1772-y	KZZ97829.1
profile 2	milR-1772-y	KZZ97842.1
profile 2	milR-1772-y	KZZ97874.1
profile 2	milR-1772-y	KZZ97887.1
profile 2	milR-1772-y	KZZ97899.1
profile 2	milR-1772-y	KZZ97902.1
profile 2	milR-1772-y	KZZ97924.1
profile 2	milR-1772-y	KZZ97959.1
profile 2	milR-1772-y	KZZ97963.1
profile 2	milR-1772-y	KZZ98042.1
profile 2	milR-1772-y	KZZ98055.1
profile 2	milR-1772-y	KZZ98067.1
profile 2	milR-1772-y	KZZ98115.1
profile 2	milR-1772-y	KZZ98121.1
profile 2	milR-1772-y	KZZ98143.1
profile 2	milR-1772-y	KZZ98147.1
profile 2	milR-2013-y	KZZ86568.1
profile 2	milR-2013-y	KZZ86569.1
profile 2	milR-2013-y	KZZ86573.1
profile 2	milR-2013-y	KZZ86582.1
profile 2	milR-2013-y	KZZ86583.1
profile 2	milR-2013-y	KZZ86592.1
profile 2	milR-2013-y	KZZ86601.1
profile 2	milR-2013-y	KZZ86605.1
profile 2	milR-2013-y	KZZ86626.1
profile 2	milR-2013-y	KZZ86630.1
profile 2	milR-2013-y	KZZ86644.1
profile 2	milR-2013-y	KZZ86659.1
profile 2	milR-2013-y	KZZ86670.1
profile 2	milR-2013-y	KZZ86671.1
profile 2	milR-2013-y	KZZ86678.1
profile 2	milR-2013-y	KZZ86725.1
profile 2	milR-2013-y	KZZ86727.1
profile 2	milR-2013-y	KZZ86740.1
profile 2	milR-2013-y	KZZ86741.1
profile 2	milR-2013-y	KZZ86746.1
profile 2	milR-2013-y	KZZ86748.1
profile 2	milR-2013-y	KZZ86754.1
profile 2	milR-2013-y	KZZ86757.1
profile 2	milR-2013-y	KZZ86759.1
profile 2	milR-2013-y	KZZ86774.1
profile 2	milR-2013-y	KZZ86779.1
profile 2	milR-2013-y	KZZ86794.1
profile 2	milR-2013-y	KZZ86797.1
profile 2	milR-2013-y	KZZ86799.1
profile 2	milR-2013-y	KZZ86807.1
profile 2	milR-2013-y	KZZ86817.1
profile 2	milR-2013-y	KZZ86819.1
profile 2	milR-2013-y	KZZ86821.1
profile 2	milR-2013-y	KZZ86836.1
profile 2	milR-2013-y	KZZ86843.1
profile 2	milR-2013-y	KZZ86851.1
profile 2	milR-2013-y	KZZ86855.1
profile 2	milR-2013-y	KZZ86863.1
profile 2	milR-2013-y	KZZ86870.1
profile 2	milR-2013-y	KZZ86872.1
profile 2	milR-2013-y	KZZ86873.1
profile 2	milR-2013-y	KZZ86876.1
profile 2	milR-2013-y	KZZ86894.1
profile 2	milR-2013-y	KZZ86898.1
profile 2	milR-2013-y	KZZ86906.1
profile 2	milR-2013-y	KZZ86924.1
profile 2	milR-2013-y	KZZ86937.1
profile 2	milR-2013-y	KZZ86948.1
profile 2	milR-2013-y	KZZ86955.1
profile 2	milR-2013-y	KZZ86963.1
profile 2	milR-2013-y	KZZ86965.1
profile 2	milR-2013-y	KZZ86966.1
profile 2	milR-2013-y	KZZ86967.1
profile 2	milR-2013-y	KZZ86971.1
profile 2	milR-2013-y	KZZ86976.1
profile 2	milR-2013-y	KZZ86978.1
profile 2	milR-2013-y	KZZ86982.1
profile 2	milR-2013-y	KZZ86988.1
profile 2	milR-2013-y	KZZ86995.1
profile 2	milR-2013-y	KZZ87007.1
profile 2	milR-2013-y	KZZ87012.1
profile 2	milR-2013-y	KZZ87033.1
profile 2	milR-2013-y	KZZ87052.1
profile 2	milR-2013-y	KZZ87067.1
profile 2	milR-2013-y	KZZ87069.1
profile 2	milR-2013-y	KZZ87076.1
profile 2	milR-2013-y	KZZ87081.1
profile 2	milR-2013-y	KZZ87086.1
profile 2	milR-2013-y	KZZ87090.1
profile 2	milR-2013-y	KZZ87092.1
profile 2	milR-2013-y	KZZ87116.1
profile 2	milR-2013-y	KZZ87119.1
profile 2	milR-2013-y	KZZ87120.1
profile 2	milR-2013-y	KZZ87133.1
profile 2	milR-2013-y	KZZ87140.1
profile 2	milR-2013-y	KZZ87150.1
profile 2	milR-2013-y	KZZ87155.1
profile 2	milR-2013-y	KZZ87164.1
profile 2	milR-2013-y	KZZ87187.1
profile 2	milR-2013-y	KZZ87196.1
profile 2	milR-2013-y	KZZ87199.1
profile 2	milR-2013-y	KZZ87207.1
profile 2	milR-2013-y	KZZ87212.1
profile 2	milR-2013-y	KZZ87222.1
profile 2	milR-2013-y	KZZ87228.1
profile 2	milR-2013-y	KZZ87240.1
profile 2	milR-2013-y	KZZ87249.1
profile 2	milR-2013-y	KZZ87272.1
profile 2	milR-2013-y	KZZ87273.1
profile 2	milR-2013-y	KZZ87274.1
profile 2	milR-2013-y	KZZ87288.1
profile 2	milR-2013-y	KZZ87311.1
profile 2	milR-2013-y	KZZ87313.1
profile 2	milR-2013-y	KZZ87316.1
profile 2	milR-2013-y	KZZ87320.1
profile 2	milR-2013-y	KZZ87321.1
profile 2	milR-2013-y	KZZ87332.1
profile 2	milR-2013-y	KZZ87343.1
profile 2	milR-2013-y	KZZ87352.1
profile 2	milR-2013-y	KZZ87369.1
profile 2	milR-2013-y	KZZ87370.1
profile 2	milR-2013-y	KZZ87395.1
profile 2	milR-2013-y	KZZ87401.1
profile 2	milR-2013-y	KZZ87413.1
profile 2	milR-2013-y	KZZ87420.1
profile 2	milR-2013-y	KZZ87427.1
profile 2	milR-2013-y	KZZ87436.1
profile 2	milR-2013-y	KZZ87438.1
profile 2	milR-2013-y	KZZ87440.1
profile 2	milR-2013-y	KZZ87444.1
profile 2	milR-2013-y	KZZ87448.1
profile 2	milR-2013-y	KZZ87488.1
profile 2	milR-2013-y	KZZ87490.1
profile 2	milR-2013-y	KZZ87493.1
profile 2	milR-2013-y	KZZ87494.1
profile 2	milR-2013-y	KZZ87497.1
profile 2	milR-2013-y	KZZ87506.1
profile 2	milR-2013-y	KZZ87510.1
profile 2	milR-2013-y	KZZ87521.1
profile 2	milR-2013-y	KZZ87524.1
profile 2	milR-2013-y	KZZ87530.1
profile 2	milR-2013-y	KZZ87573.1
profile 2	milR-2013-y	KZZ87574.1
profile 2	milR-2013-y	KZZ87576.1
profile 2	milR-2013-y	KZZ87577.1
profile 2	milR-2013-y	KZZ87579.1
profile 2	milR-2013-y	KZZ87590.1
profile 2	milR-2013-y	KZZ87594.1
profile 2	milR-2013-y	KZZ87607.1
profile 2	milR-2013-y	KZZ87648.1
profile 2	milR-2013-y	KZZ87696.1
profile 2	milR-2013-y	KZZ87702.1
profile 2	milR-2013-y	KZZ87715.1
profile 2	milR-2013-y	KZZ87716.1
profile 2	milR-2013-y	KZZ87718.1
profile 2	milR-2013-y	KZZ87719.1
profile 2	milR-2013-y	KZZ87724.1
profile 2	milR-2013-y	KZZ87751.1
profile 2	milR-2013-y	KZZ87755.1
profile 2	milR-2013-y	KZZ87757.1
profile 2	milR-2013-y	KZZ87836.1
profile 2	milR-2013-y	KZZ87854.1
profile 2	milR-2013-y	KZZ87858.1
profile 2	milR-2013-y	KZZ87862.1
profile 2	milR-2013-y	KZZ87864.1
profile 2	milR-2013-y	KZZ87873.1
profile 2	milR-2013-y	KZZ87884.1
profile 2	milR-2013-y	KZZ87888.1
profile 2	milR-2013-y	KZZ87893.1
profile 2	milR-2013-y	KZZ87897.1
profile 2	milR-2013-y	KZZ87898.1
profile 2	milR-2013-y	KZZ87950.1
profile 2	milR-2013-y	KZZ87976.1
profile 2	milR-2013-y	KZZ87977.1
profile 2	milR-2013-y	KZZ88005.1
profile 2	milR-2013-y	KZZ88013.1
profile 2	milR-2013-y	KZZ88018.1
profile 2	milR-2013-y	KZZ88024.1
profile 2	milR-2013-y	KZZ88032.1
profile 2	milR-2013-y	KZZ88089.1
profile 2	milR-2013-y	KZZ88092.1
profile 2	milR-2013-y	KZZ88101.1
profile 2	milR-2013-y	KZZ88109.1
profile 2	milR-2013-y	KZZ88112.1
profile 2	milR-2013-y	KZZ88117.1
profile 2	milR-2013-y	KZZ88118.1
profile 2	milR-2013-y	KZZ88119.1
profile 2	milR-2013-y	KZZ88139.1
profile 2	milR-2013-y	KZZ88148.1
profile 2	milR-2013-y	KZZ88212.1
profile 2	milR-2013-y	KZZ88215.1
profile 2	milR-2013-y	KZZ88219.1
profile 2	milR-2013-y	KZZ88225.1
profile 2	milR-2013-y	KZZ88233.1
profile 2	milR-2013-y	KZZ88250.1
profile 2	milR-2013-y	KZZ88251.1
profile 2	milR-2013-y	KZZ88261.1
profile 2	milR-2013-y	KZZ88270.1
profile 2	milR-2013-y	KZZ88285.1
profile 2	milR-2013-y	KZZ88292.1
profile 2	milR-2013-y	KZZ88303.1
profile 2	milR-2013-y	KZZ88311.1
profile 2	milR-2013-y	KZZ88384.1
profile 2	milR-2013-y	KZZ88386.1
profile 2	milR-2013-y	KZZ88393.1
profile 2	milR-2013-y	KZZ88419.1
profile 2	milR-2013-y	KZZ88425.1
profile 2	milR-2013-y	KZZ88427.1
profile 2	milR-2013-y	KZZ88432.1
profile 2	milR-2013-y	KZZ88446.1
profile 2	milR-2013-y	KZZ88460.1
profile 2	milR-2013-y	KZZ88540.1
profile 2	milR-2013-y	KZZ88561.1
profile 2	milR-2013-y	KZZ88574.1
profile 2	milR-2013-y	KZZ88577.1
profile 2	milR-2013-y	KZZ88596.1
profile 2	milR-2013-y	KZZ88602.1
profile 2	milR-2013-y	KZZ88627.1
profile 2	milR-2013-y	KZZ88629.1
profile 2	milR-2013-y	KZZ88637.1
profile 2	milR-2013-y	KZZ88639.1
profile 2	milR-2013-y	KZZ88641.1
profile 2	milR-2013-y	KZZ88644.1
profile 2	milR-2013-y	KZZ88676.1
profile 2	milR-2013-y	KZZ88678.1
profile 2	milR-2013-y	KZZ88681.1
profile 2	milR-2013-y	KZZ88684.1
profile 2	milR-2013-y	KZZ88692.1
profile 2	milR-2013-y	KZZ88701.1
profile 2	milR-2013-y	KZZ88705.1
profile 2	milR-2013-y	KZZ88713.1
profile 2	milR-2013-y	KZZ88745.1
profile 2	milR-2013-y	KZZ88747.1
profile 2	milR-2013-y	KZZ88829.1
profile 2	milR-2013-y	KZZ88831.1
profile 2	milR-2013-y	KZZ88839.1
profile 2	milR-2013-y	KZZ88842.1
profile 2	milR-2013-y	KZZ88851.1
profile 2	milR-2013-y	KZZ88861.1
profile 2	milR-2013-y	KZZ88864.1
profile 2	milR-2013-y	KZZ88874.1
profile 2	milR-2013-y	KZZ88881.1
profile 2	milR-2013-y	KZZ88883.1
profile 2	milR-2013-y	KZZ88888.1
profile 2	milR-2013-y	KZZ88894.1
profile 2	milR-2013-y	KZZ88909.1
profile 2	milR-2013-y	KZZ88916.1
profile 2	milR-2013-y	KZZ88919.1
profile 2	milR-2013-y	KZZ88926.1
profile 2	milR-2013-y	KZZ88929.1
profile 2	milR-2013-y	KZZ89016.1
profile 2	milR-2013-y	KZZ89020.1
profile 2	milR-2013-y	KZZ89028.1
profile 2	milR-2013-y	KZZ89036.1
profile 2	milR-2013-y	KZZ89042.1
profile 2	milR-2013-y	KZZ89046.1
profile 2	milR-2013-y	KZZ89057.1
profile 2	milR-2013-y	KZZ89058.1
profile 2	milR-2013-y	KZZ89065.1
profile 2	milR-2013-y	KZZ89075.1
profile 2	milR-2013-y	KZZ89091.1
profile 2	milR-2013-y	KZZ89092.1
profile 2	milR-2013-y	KZZ89098.1
profile 2	milR-2013-y	KZZ89110.1
profile 2	milR-2013-y	KZZ89111.1
profile 2	milR-2013-y	KZZ89113.1
profile 2	milR-2013-y	KZZ89120.1
profile 2	milR-2013-y	KZZ89230.1
profile 2	milR-2013-y	KZZ89232.1
profile 2	milR-2013-y	KZZ89241.1
profile 2	milR-2013-y	KZZ89260.1
profile 2	milR-2013-y	KZZ89268.1
profile 2	milR-2013-y	KZZ89271.1
profile 2	milR-2013-y	KZZ89278.1
profile 2	milR-2013-y	KZZ89283.1
profile 2	milR-2013-y	KZZ89307.1
profile 2	milR-2013-y	KZZ89308.1
profile 2	milR-2013-y	KZZ89310.1
profile 2	milR-2013-y	KZZ89318.1
profile 2	milR-2013-y	KZZ89325.1
profile 2	milR-2013-y	KZZ89328.1
profile 2	milR-2013-y	KZZ89340.1
profile 2	milR-2013-y	KZZ89479.1
profile 2	milR-2013-y	KZZ89481.1
profile 2	milR-2013-y	KZZ89490.1
profile 2	milR-2013-y	KZZ89492.1
profile 2	milR-2013-y	KZZ89493.1
profile 2	milR-2013-y	KZZ89497.1
profile 2	milR-2013-y	KZZ89522.1
profile 2	milR-2013-y	KZZ89535.1
profile 2	milR-2013-y	KZZ89542.1
profile 2	milR-2013-y	KZZ89549.1
profile 2	milR-2013-y	KZZ89554.1
profile 2	milR-2013-y	KZZ89570.1
profile 2	milR-2013-y	KZZ89579.1
profile 2	milR-2013-y	KZZ89593.1
profile 2	milR-2013-y	KZZ89601.1
profile 2	milR-2013-y	KZZ89602.1
profile 2	milR-2013-y	KZZ89611.1
profile 2	milR-2013-y	KZZ89759.1
profile 2	milR-2013-y	KZZ89774.1
profile 2	milR-2013-y	KZZ89781.1
profile 2	milR-2013-y	KZZ89791.1
profile 2	milR-2013-y	KZZ89793.1
profile 2	milR-2013-y	KZZ89800.1
profile 2	milR-2013-y	KZZ89804.1
profile 2	milR-2013-y	KZZ89806.1
profile 2	milR-2013-y	KZZ89811.1
profile 2	milR-2013-y	KZZ89818.1
profile 2	milR-2013-y	KZZ89821.1
profile 2	milR-2013-y	KZZ89825.1
profile 2	milR-2013-y	KZZ89828.1
profile 2	milR-2013-y	KZZ89831.1
profile 2	milR-2013-y	KZZ89836.1
profile 2	milR-2013-y	KZZ89837.1
profile 2	milR-2013-y	KZZ89854.1
profile 2	milR-2013-y	KZZ89855.1
profile 2	milR-2013-y	KZZ89861.1
profile 2	milR-2013-y	KZZ89869.1
profile 2	milR-2013-y	KZZ89874.1
profile 2	milR-2013-y	KZZ90004.1
profile 2	milR-2013-y	KZZ90011.1
profile 2	milR-2013-y	KZZ90026.1
profile 2	milR-2013-y	KZZ90028.1
profile 2	milR-2013-y	KZZ90032.1
profile 2	milR-2013-y	KZZ90033.1
profile 2	milR-2013-y	KZZ90041.1
profile 2	milR-2013-y	KZZ90046.1
profile 2	milR-2013-y	KZZ90047.1
profile 2	milR-2013-y	KZZ90052.1
profile 2	milR-2013-y	KZZ90055.1
profile 2	milR-2013-y	KZZ90058.1
profile 2	milR-2013-y	KZZ90062.1
profile 2	milR-2013-y	KZZ90082.1
profile 2	milR-2013-y	KZZ90089.1
profile 2	milR-2013-y	KZZ90107.1
profile 2	milR-2013-y	KZZ90118.1
profile 2	milR-2013-y	KZZ90136.1
profile 2	milR-2013-y	KZZ90141.1
profile 2	milR-2013-y	KZZ90142.1
profile 2	milR-2013-y	KZZ90150.1
profile 2	milR-2013-y	KZZ90152.1
profile 2	milR-2013-y	KZZ90301.1
profile 2	milR-2013-y	KZZ90306.1
profile 2	milR-2013-y	KZZ90313.1
profile 2	milR-2013-y	KZZ90318.1
profile 2	milR-2013-y	KZZ90327.1
profile 2	milR-2013-y	KZZ90330.1
profile 2	milR-2013-y	KZZ90331.1
profile 2	milR-2013-y	KZZ90336.1
profile 2	milR-2013-y	KZZ90337.1
profile 2	milR-2013-y	KZZ90371.1
profile 2	milR-2013-y	KZZ90379.1
profile 2	milR-2013-y	KZZ90384.1
profile 2	milR-2013-y	KZZ90385.1
profile 2	milR-2013-y	KZZ90389.1
profile 2	milR-2013-y	KZZ90406.1
profile 2	milR-2013-y	KZZ90419.1
profile 2	milR-2013-y	KZZ90577.1
profile 2	milR-2013-y	KZZ90589.1
profile 2	milR-2013-y	KZZ90596.1
profile 2	milR-2013-y	KZZ90601.1
profile 2	milR-2013-y	KZZ90602.1
profile 2	milR-2013-y	KZZ90612.1
profile 2	milR-2013-y	KZZ90623.1
profile 2	milR-2013-y	KZZ90629.1
profile 2	milR-2013-y	KZZ90632.1
profile 2	milR-2013-y	KZZ90643.1
profile 2	milR-2013-y	KZZ90662.1
profile 2	milR-2013-y	KZZ90667.1
profile 2	milR-2013-y	KZZ90669.1
profile 2	milR-2013-y	KZZ90677.1
profile 2	milR-2013-y	KZZ90694.1
profile 2	milR-2013-y	KZZ90695.1
profile 2	milR-2013-y	KZZ90698.1
profile 2	milR-2013-y	KZZ90710.1
profile 2	milR-2013-y	KZZ90712.1
profile 2	milR-2013-y	KZZ90718.1
profile 2	milR-2013-y	KZZ90888.1
profile 2	milR-2013-y	KZZ90889.1
profile 2	milR-2013-y	KZZ90893.1
profile 2	milR-2013-y	KZZ90901.1
profile 2	milR-2013-y	KZZ90913.1
profile 2	milR-2013-y	KZZ90914.1
profile 2	milR-2013-y	KZZ90924.1
profile 2	milR-2013-y	KZZ90935.1
profile 2	milR-2013-y	KZZ90939.1
profile 2	milR-2013-y	KZZ90941.1
profile 2	milR-2013-y	KZZ90967.1
profile 2	milR-2013-y	KZZ90970.1
profile 2	milR-2013-y	KZZ90971.1
profile 2	milR-2013-y	KZZ90979.1
profile 2	milR-2013-y	KZZ90995.1
profile 2	milR-2013-y	KZZ91008.1
profile 2	milR-2013-y	KZZ91016.1
profile 2	milR-2013-y	KZZ91235.1
profile 2	milR-2013-y	KZZ91260.1
profile 2	milR-2013-y	KZZ91273.1
profile 2	milR-2013-y	KZZ91276.1
profile 2	milR-2013-y	KZZ91284.1
profile 2	milR-2013-y	KZZ91289.1
profile 2	milR-2013-y	KZZ91294.1
profile 2	milR-2013-y	KZZ91317.1
profile 2	milR-2013-y	KZZ91324.1
profile 2	milR-2013-y	KZZ91328.1
profile 2	milR-2013-y	KZZ91336.1
profile 2	milR-2013-y	KZZ91348.1
profile 2	milR-2013-y	KZZ91354.1
profile 2	milR-2013-y	KZZ91535.1
profile 2	milR-2013-y	KZZ91540.1
profile 2	milR-2013-y	KZZ91541.1
profile 2	milR-2013-y	KZZ91542.1
profile 2	milR-2013-y	KZZ91545.1
profile 2	milR-2013-y	KZZ91546.1
profile 2	milR-2013-y	KZZ91557.1
profile 2	milR-2013-y	KZZ91558.1
profile 2	milR-2013-y	KZZ91565.1
profile 2	milR-2013-y	KZZ91567.1
profile 2	milR-2013-y	KZZ91569.1
profile 2	milR-2013-y	KZZ91599.1
profile 2	milR-2013-y	KZZ91601.1
profile 2	milR-2013-y	KZZ91602.1
profile 2	milR-2013-y	KZZ91604.1
profile 2	milR-2013-y	KZZ91606.1
profile 2	milR-2013-y	KZZ91613.1
profile 2	milR-2013-y	KZZ91617.1
profile 2	milR-2013-y	KZZ91627.1
profile 2	milR-2013-y	KZZ91628.1
profile 2	milR-2013-y	KZZ91629.1
profile 2	milR-2013-y	KZZ91632.1
profile 2	milR-2013-y	KZZ91648.1
profile 2	milR-2013-y	KZZ91656.1
profile 2	milR-2013-y	KZZ91842.1
profile 2	milR-2013-y	KZZ91853.1
profile 2	milR-2013-y	KZZ91862.1
profile 2	milR-2013-y	KZZ91867.1
profile 2	milR-2013-y	KZZ91869.1
profile 2	milR-2013-y	KZZ91871.1
profile 2	milR-2013-y	KZZ91879.1
profile 2	milR-2013-y	KZZ91881.1
profile 2	milR-2013-y	KZZ91886.1
profile 2	milR-2013-y	KZZ91889.1
profile 2	milR-2013-y	KZZ91900.1
profile 2	milR-2013-y	KZZ91904.1
profile 2	milR-2013-y	KZZ91909.1
profile 2	milR-2013-y	KZZ91936.1
profile 2	milR-2013-y	KZZ91941.1
profile 2	milR-2013-y	KZZ91945.1
profile 2	milR-2013-y	KZZ91946.1
profile 2	milR-2013-y	KZZ91949.1
profile 2	milR-2013-y	KZZ91950.1
profile 2	milR-2013-y	KZZ91955.1
profile 2	milR-2013-y	KZZ91962.1
profile 2	milR-2013-y	KZZ91966.1
profile 2	milR-2013-y	KZZ91969.1
profile 2	milR-2013-y	KZZ91972.1
profile 2	milR-2013-y	KZZ91974.1
profile 2	milR-2013-y	KZZ91987.1
profile 2	milR-2013-y	KZZ91995.1
profile 2	milR-2013-y	KZZ92000.1
profile 2	milR-2013-y	KZZ92014.1
profile 2	milR-2013-y	KZZ92223.1
profile 2	milR-2013-y	KZZ92267.1
profile 2	milR-2013-y	KZZ92280.1
profile 2	milR-2013-y	KZZ92285.1
profile 2	milR-2013-y	KZZ92293.1
profile 2	milR-2013-y	KZZ92294.1
profile 2	milR-2013-y	KZZ92295.1
profile 2	milR-2013-y	KZZ92296.1
profile 2	milR-2013-y	KZZ92297.1
profile 2	milR-2013-y	KZZ92303.1
profile 2	milR-2013-y	KZZ92305.1
profile 2	milR-2013-y	KZZ92325.1
profile 2	milR-2013-y	KZZ92326.1
profile 2	milR-2013-y	KZZ92331.1
profile 2	milR-2013-y	KZZ92336.1
profile 2	milR-2013-y	KZZ92337.1
profile 2	milR-2013-y	KZZ92340.1
profile 2	milR-2013-y	KZZ92355.1
profile 2	milR-2013-y	KZZ92356.1
profile 2	milR-2013-y	KZZ92367.1
profile 2	milR-2013-y	KZZ92392.1
profile 2	milR-2013-y	KZZ92401.1
profile 2	milR-2013-y	KZZ92606.1
profile 2	milR-2013-y	KZZ92616.1
profile 2	milR-2013-y	KZZ92620.1
profile 2	milR-2013-y	KZZ92622.1
profile 2	milR-2013-y	KZZ92633.1
profile 2	milR-2013-y	KZZ92639.1
profile 2	milR-2013-y	KZZ92647.1
profile 2	milR-2013-y	KZZ92648.1
profile 2	milR-2013-y	KZZ92649.1
profile 2	milR-2013-y	KZZ92656.1
profile 2	milR-2013-y	KZZ92659.1
profile 2	milR-2013-y	KZZ92662.1
profile 2	milR-2013-y	KZZ92685.1
profile 2	milR-2013-y	KZZ92686.1
profile 2	milR-2013-y	KZZ92692.1
profile 2	milR-2013-y	KZZ92699.1
profile 2	milR-2013-y	KZZ92708.1
profile 2	milR-2013-y	KZZ92715.1
profile 2	milR-2013-y	KZZ92721.1
profile 2	milR-2013-y	KZZ92730.1
profile 2	milR-2013-y	KZZ92733.1
profile 2	milR-2013-y	KZZ92741.1
profile 2	milR-2013-y	KZZ92756.1
profile 2	milR-2013-y	KZZ92759.1
profile 2	milR-2013-y	KZZ92772.1
profile 2	milR-2013-y	KZZ92774.1
profile 2	milR-2013-y	KZZ92778.1
profile 2	milR-2013-y	KZZ92781.1
profile 2	milR-2013-y	KZZ92790.1
profile 2	milR-2013-y	KZZ93001.1
profile 2	milR-2013-y	KZZ93008.1
profile 2	milR-2013-y	KZZ93019.1
profile 2	milR-2013-y	KZZ93028.1
profile 2	milR-2013-y	KZZ93030.1
profile 2	milR-2013-y	KZZ93040.1
profile 2	milR-2013-y	KZZ93048.1
profile 2	milR-2013-y	KZZ93051.1
profile 2	milR-2013-y	KZZ93055.1
profile 2	milR-2013-y	KZZ93058.1
profile 2	milR-2013-y	KZZ93059.1
profile 2	milR-2013-y	KZZ93060.1
profile 2	milR-2013-y	KZZ93063.1
profile 2	milR-2013-y	KZZ93066.1
profile 2	milR-2013-y	KZZ93069.1
profile 2	milR-2013-y	KZZ93070.1
profile 2	milR-2013-y	KZZ93077.1
profile 2	milR-2013-y	KZZ93079.1
profile 2	milR-2013-y	KZZ93090.1
profile 2	milR-2013-y	KZZ93097.1
profile 2	milR-2013-y	KZZ93114.1
profile 2	milR-2013-y	KZZ93124.1
profile 2	milR-2013-y	KZZ93126.1
profile 2	milR-2013-y	KZZ93128.1
profile 2	milR-2013-y	KZZ93133.1
profile 2	milR-2013-y	KZZ93136.1
profile 2	milR-2013-y	KZZ93154.1
profile 2	milR-2013-y	KZZ93174.1
profile 2	milR-2013-y	KZZ93179.1
profile 2	milR-2013-y	KZZ93184.1
profile 2	milR-2013-y	KZZ93186.1
profile 2	milR-2013-y	KZZ93191.1
profile 2	milR-2013-y	KZZ93202.1
profile 2	milR-2013-y	KZZ93211.1
profile 2	milR-2013-y	KZZ93218.1
profile 2	milR-2013-y	KZZ93446.1
profile 2	milR-2013-y	KZZ93459.1
profile 2	milR-2013-y	KZZ93460.1
profile 2	milR-2013-y	KZZ93463.1
profile 2	milR-2013-y	KZZ93468.1
profile 2	milR-2013-y	KZZ93484.1
profile 2	milR-2013-y	KZZ93493.1
profile 2	milR-2013-y	KZZ93498.1
profile 2	milR-2013-y	KZZ93502.1
profile 2	milR-2013-y	KZZ93509.1
profile 2	milR-2013-y	KZZ93528.1
profile 2	milR-2013-y	KZZ93529.1
profile 2	milR-2013-y	KZZ93533.1
profile 2	milR-2013-y	KZZ93540.1
profile 2	milR-2013-y	KZZ93552.1
profile 2	milR-2013-y	KZZ93556.1
profile 2	milR-2013-y	KZZ93559.1
profile 2	milR-2013-y	KZZ93567.1
profile 2	milR-2013-y	KZZ93569.1
profile 2	milR-2013-y	KZZ93603.1
profile 2	milR-2013-y	KZZ93604.1
profile 2	milR-2013-y	KZZ93607.1
profile 2	milR-2013-y	KZZ93610.1
profile 2	milR-2013-y	KZZ93615.1
profile 2	milR-2013-y	KZZ93616.1
profile 2	milR-2013-y	KZZ93623.1
profile 2	milR-2013-y	KZZ93627.1
profile 2	milR-2013-y	KZZ93635.1
profile 2	milR-2013-y	KZZ93641.1
profile 2	milR-2013-y	KZZ93645.1
profile 2	milR-2013-y	KZZ93649.1
profile 2	milR-2013-y	KZZ93668.1
profile 2	milR-2013-y	KZZ93909.1
profile 2	milR-2013-y	KZZ93910.1
profile 2	milR-2013-y	KZZ93914.1
profile 2	milR-2013-y	KZZ93919.1
profile 2	milR-2013-y	KZZ93922.1
profile 2	milR-2013-y	KZZ93923.1
profile 2	milR-2013-y	KZZ93930.1
profile 2	milR-2013-y	KZZ93932.1
profile 2	milR-2013-y	KZZ93939.1
profile 2	milR-2013-y	KZZ93940.1
profile 2	milR-2013-y	KZZ93943.1
profile 2	milR-2013-y	KZZ93944.1
profile 2	milR-2013-y	KZZ93954.1
profile 2	milR-2013-y	KZZ93956.1
profile 2	milR-2013-y	KZZ93959.1
profile 2	milR-2013-y	KZZ93960.1
profile 2	milR-2013-y	KZZ93967.1
profile 2	milR-2013-y	KZZ93969.1
profile 2	milR-2013-y	KZZ93976.1
profile 2	milR-2013-y	KZZ93982.1
profile 2	milR-2013-y	KZZ94000.1
profile 2	milR-2013-y	KZZ94007.1
profile 2	milR-2013-y	KZZ94012.1
profile 2	milR-2013-y	KZZ94028.1
profile 2	milR-2013-y	KZZ94051.1
profile 2	milR-2013-y	KZZ94055.1
profile 2	milR-2013-y	KZZ94064.1
profile 2	milR-2013-y	KZZ94070.1
profile 2	milR-2013-y	KZZ94078.1
profile 2	milR-2013-y	KZZ94086.1
profile 2	milR-2013-y	KZZ94103.1
profile 2	milR-2013-y	KZZ94106.1
profile 2	milR-2013-y	KZZ94110.1
profile 2	milR-2013-y	KZZ94117.1
profile 2	milR-2013-y	KZZ94118.1
profile 2	milR-2013-y	KZZ94119.1
profile 2	milR-2013-y	KZZ94120.1
profile 2	milR-2013-y	KZZ94128.1
profile 2	milR-2013-y	KZZ94135.1
profile 2	milR-2013-y	KZZ94428.1
profile 2	milR-2013-y	KZZ94431.1
profile 2	milR-2013-y	KZZ94434.1
profile 2	milR-2013-y	KZZ94466.1
profile 2	milR-2013-y	KZZ94475.1
profile 2	milR-2013-y	KZZ94479.1
profile 2	milR-2013-y	KZZ94507.1
profile 2	milR-2013-y	KZZ94512.1
profile 2	milR-2013-y	KZZ94521.1
profile 2	milR-2013-y	KZZ94522.1
profile 2	milR-2013-y	KZZ94541.1
profile 2	milR-2013-y	KZZ94543.1
profile 2	milR-2013-y	KZZ94547.1
profile 2	milR-2013-y	KZZ94551.1
profile 2	milR-2013-y	KZZ94556.1
profile 2	milR-2013-y	KZZ94560.1
profile 2	milR-2013-y	KZZ94561.1
profile 2	milR-2013-y	KZZ94571.1
profile 2	milR-2013-y	KZZ94582.1
profile 2	milR-2013-y	KZZ94613.1
profile 2	milR-2013-y	KZZ94622.1
profile 2	milR-2013-y	KZZ94629.1
profile 2	milR-2013-y	KZZ94631.1
profile 2	milR-2013-y	KZZ94643.1
profile 2	milR-2013-y	KZZ94659.1
profile 2	milR-2013-y	KZZ94668.1
profile 2	milR-2013-y	KZZ94674.1
profile 2	milR-2013-y	KZZ95008.1
profile 2	milR-2013-y	KZZ95009.1
profile 2	milR-2013-y	KZZ95012.1
profile 2	milR-2013-y	KZZ95018.1
profile 2	milR-2013-y	KZZ95040.1
profile 2	milR-2013-y	KZZ95042.1
profile 2	milR-2013-y	KZZ95043.1
profile 2	milR-2013-y	KZZ95059.1
profile 2	milR-2013-y	KZZ95061.1
profile 2	milR-2013-y	KZZ95071.1
profile 2	milR-2013-y	KZZ95080.1
profile 2	milR-2013-y	KZZ95082.1
profile 2	milR-2013-y	KZZ95085.1
profile 2	milR-2013-y	KZZ95091.1
profile 2	milR-2013-y	KZZ95092.1
profile 2	milR-2013-y	KZZ95098.1
profile 2	milR-2013-y	KZZ95101.1
profile 2	milR-2013-y	KZZ95102.1
profile 2	milR-2013-y	KZZ95112.1
profile 2	milR-2013-y	KZZ95116.1
profile 2	milR-2013-y	KZZ95121.1
profile 2	milR-2013-y	KZZ95124.1
profile 2	milR-2013-y	KZZ95125.1
profile 2	milR-2013-y	KZZ95126.1
profile 2	milR-2013-y	KZZ95132.1
profile 2	milR-2013-y	KZZ95139.1
profile 2	milR-2013-y	KZZ95143.1
profile 2	milR-2013-y	KZZ95150.1
profile 2	milR-2013-y	KZZ95164.1
profile 2	milR-2013-y	KZZ95170.1
profile 2	milR-2013-y	KZZ95194.1
profile 2	milR-2013-y	KZZ95195.1
profile 2	milR-2013-y	KZZ95202.1
profile 2	milR-2013-y	KZZ95203.1
profile 2	milR-2013-y	KZZ95222.1
profile 2	milR-2013-y	KZZ95568.1
profile 2	milR-2013-y	KZZ95578.1
profile 2	milR-2013-y	KZZ95583.1
profile 2	milR-2013-y	KZZ95587.1
profile 2	milR-2013-y	KZZ95591.1
profile 2	milR-2013-y	KZZ95593.1
profile 2	milR-2013-y	KZZ95596.1
profile 2	milR-2013-y	KZZ95609.1
profile 2	milR-2013-y	KZZ95622.1
profile 2	milR-2013-y	KZZ95623.1
profile 2	milR-2013-y	KZZ95630.1
profile 2	milR-2013-y	KZZ95639.1
profile 2	milR-2013-y	KZZ95650.1
profile 2	milR-2013-y	KZZ95658.1
profile 2	milR-2013-y	KZZ95661.1
profile 2	milR-2013-y	KZZ95663.1
profile 2	milR-2013-y	KZZ95666.1
profile 2	milR-2013-y	KZZ95678.1
profile 2	milR-2013-y	KZZ95683.1
profile 2	milR-2013-y	KZZ95704.1
profile 2	milR-2013-y	KZZ95721.1
profile 2	milR-2013-y	KZZ95735.1
profile 2	milR-2013-y	KZZ95764.1
profile 2	milR-2013-y	KZZ95772.1
profile 2	milR-2013-y	KZZ95773.1
profile 2	milR-2013-y	KZZ95774.1
profile 2	milR-2013-y	KZZ95781.1
profile 2	milR-2013-y	KZZ95786.1
profile 2	milR-2013-y	KZZ95789.1
profile 2	milR-2013-y	KZZ95798.1
profile 2	milR-2013-y	KZZ95800.1
profile 2	milR-2013-y	KZZ95801.1
profile 2	milR-2013-y	KZZ95807.1
profile 2	milR-2013-y	KZZ96175.1
profile 2	milR-2013-y	KZZ96176.1
profile 2	milR-2013-y	KZZ96178.1
profile 2	milR-2013-y	KZZ96186.1
profile 2	milR-2013-y	KZZ96188.1
profile 2	milR-2013-y	KZZ96189.1
profile 2	milR-2013-y	KZZ96213.1
profile 2	milR-2013-y	KZZ96217.1
profile 2	milR-2013-y	KZZ96220.1
profile 2	milR-2013-y	KZZ96222.1
profile 2	milR-2013-y	KZZ96231.1
profile 2	milR-2013-y	KZZ96232.1
profile 2	milR-2013-y	KZZ96244.1
profile 2	milR-2013-y	KZZ96273.1
profile 2	milR-2013-y	KZZ96288.1
profile 2	milR-2013-y	KZZ96290.1
profile 2	milR-2013-y	KZZ96296.1
profile 2	milR-2013-y	KZZ96297.1
profile 2	milR-2013-y	KZZ96303.1
profile 2	milR-2013-y	KZZ96309.1
profile 2	milR-2013-y	KZZ96319.1
profile 2	milR-2013-y	KZZ96323.1
profile 2	milR-2013-y	KZZ96331.1
profile 2	milR-2013-y	KZZ96340.1
profile 2	milR-2013-y	KZZ96344.1
profile 2	milR-2013-y	KZZ96360.1
profile 2	milR-2013-y	KZZ96374.1
profile 2	milR-2013-y	KZZ96394.1
profile 2	milR-2013-y	KZZ96398.1
profile 2	milR-2013-y	KZZ96399.1
profile 2	milR-2013-y	KZZ96439.1
profile 2	milR-2013-y	KZZ96450.1
profile 2	milR-2013-y	KZZ96452.1
profile 2	milR-2013-y	KZZ96461.1
profile 2	milR-2013-y	KZZ96464.1
profile 2	milR-2013-y	KZZ96898.1
profile 2	milR-2013-y	KZZ96906.1
profile 2	milR-2013-y	KZZ96921.1
profile 2	milR-2013-y	KZZ96943.1
profile 2	milR-2013-y	KZZ96949.1
profile 2	milR-2013-y	KZZ96950.1
profile 2	milR-2013-y	KZZ96957.1
profile 2	milR-2013-y	KZZ96958.1
profile 2	milR-2013-y	KZZ96969.1
profile 2	milR-2013-y	KZZ96970.1
profile 2	milR-2013-y	KZZ96980.1
profile 2	milR-2013-y	KZZ96986.1
profile 2	milR-2013-y	KZZ96992.1
profile 2	milR-2013-y	KZZ96999.1
[truncated: 8,492 more rows]
