# Supplementary material for: Transcriptional dynamics and regulatory function of milRNAs in Ascosphaera apis invading Apis mellifera larvae
Source: Front Microbiol. 2024 Apr 8;15:1355035. doi: 10.3389/fmicb.2024.1355035 (PMC11033319; doi:10.3389/fmicb.2024.1355035)
Supplement: Supplementary file 3 [file Table_3.XLSX]

## Sheet: Supplementary Table 3-1
Table S3-1 Profiles of miRNAs
profile	miRNA
profile 2	milR-144-x
profile 2	milR-144-x
profile 2	milR-1772-y
profile 2	milR-2013-y
profile 2	milR-2013-y
profile 2	milR-4777-x
profile 2	milR-4777-x
profile 2	milR-6400-y
profile 2	milR-973-x
profile 2	milR-11545-x
profile 2	milR-396-z
profile 17	bantam-y
profile 2	let-7-x
profile 2	milR-125-x
profile 17	milR-125-y
profile 17	milR-125-y
profile 17	milR-13-x
profile 17	milR-14-y
profile 17	milR-14-y
profile 17	milR-184-y
profile 17	milR-236-y
profile 17	milR-276-x
profile 17	milR-281-x
profile 17	milR-282-x
profile 17	milR-283-x
profile 2	milR-29-y
profile 17	milR-3477-x
profile 17	milR-3718-y
profile 17	milR-3720-x
profile 17	milR-375-y
profile 17	milR-3786-x
profile 17	milR-3786-x
profile 17	milR-3793-x
profile 17	milR-3968-y
profile 17	milR-4454-x
profile 17	milR-6037-y
profile 17	milR-6497-x
profile 17	milR-6497-x
profile 17	milR-6497-x
profile 17	milR-750-x
profile 17	milR-750-x
profile 17	milR-7975-y
profile 17	milR-8-y
profile 17	milR-8503-x
profile 17	milR-9-x
profile 17	milR-9-z
profile 17	milR-92-y
profile 17	milR-9226-x
profile 17	milR-9226-x
profile 17	milR-993-y
profile 2	milR-9993-y
profile 17	milR-1000-x
profile 17	milR-1000-x
profile 17	milR-1000-x
profile 17	milR-1175-x
profile 17	milR-133-z
profile 17	milR-1344-x
profile 2	milR-141-y
profile 2	milR-143-y
profile 2	milR-143-y
profile 2	milR-148-y
profile 17	milR-2-x
profile 17	milR-200-z
profile 2	milR-21-x
profile 17	milR-210-y
profile 17	milR-216-x
profile 17	milR-282-y
profile 17	milR-282-y
profile 17	milR-282-y
profile 17	milR-34-y
profile 17	milR-3747-x
profile 17	milR-3786-y
profile 17	milR-4331-y
profile 17	milR-4331-y
profile 17	milR-6038-x
profile 17	milR-6051-y
profile 17	milR-6057-x
profile 17	milR-6941-x
profile 17	milR-7550-x
profile 17	milR-81-y
profile 17	milR-81-y
profile 17	milR-8516-x
profile 17	milR-9226-y
profile 17	milR-932-x
profile 17	milR-932-x
profile 17	milR-980-y
profile 17	milR-9995-y
profile 2	milR-10516-x
profile 2	milR-159-y
profile 17	milR-397-x
profile 2	milR-482-x
profile 17	milR-8175-y
profile 17	milR-9563-x
profile 17	milR-9563-x
profile 17	iab-4-y
profile 17	milR-10099-x
profile 17	milR-10099-x
profile 17	milR-10592-x
profile 17	milR-10955-y
profile 17	milR-11630-x
profile 17	milR-11643-x
profile 2	milR-12248-y
profile 2	milR-1332-y
profile 12	milR-1777-x
profile 2	milR-22-y
profile 2	milR-22-y
profile 17	milR-235-y
profile 17	milR-235-y
profile 17	milR-235-y
profile 17	milR-250-x
profile 17	milR-277-x
profile 17	milR-2770-y
profile 17	milR-2788-y
profile 17	milR-2788-y
profile 2	milR-29-x
profile 17	milR-29b3-y
profile 17	milR-3049-y
profile 17	milR-3049-y
profile 17	milR-3049-y
profile 12	milR-315-y
profile 17	milR-318-y
profile 2	milR-4968-y
profile 2	milR-4968-y
profile 2	milR-5119-y
profile 17	milR-6056-x
profile 17	milR-6056-x
profile 17	milR-6067-x
profile 17	milR-6240-x
profile 2	milR-6769-x
profile 17	milR-92-x
profile 17	milR-92-x
profile 17	milR-98-x
profile 17	milR-98-x
profile 17	milR-9864-x
profile 17	milR-9865-x
profile 2	milR-168-x
profile 2	milR-319-y
profile 17	milR-398-x
profile 2	milR-5658-x
profile 2	milR-5658-x
profile 2	milR-5658-x
profile 17	milR-iab-4-y
profile 12	milR-1-x
profile 2	milR-11200-x
profile 2	milR-11200-x
profile 17	milR-148-x
profile 2	milR-1546-x
profile 16	milR-2738-y
profile 17	milR-3743-y
profile 17	milR-6041-y
profile 17	milR-6134-y
profile 17	milR-6134-y
profile 17	milR-6134-y
profile 17	milR-6237-y
profile 2	milR-6882-x
profile 16	milR-9161-y
profile 17	milR-9312-y
profile 17	milR-9878-y
profile 17	milR-9893-x
profile 2	milR-992-x
profile 17	milR-1134-z
profile 17	milR-1134-z
profile 2	milR-1151-x
profile 12	milR-11610-y
profile 2	milR-5185-x
profile 2	milR-5185-x
profile 2	milR-8152-y
profile 2	milR-8686-x
profile 17	milR-iab-8-y
profile 2	milR-10400-x
profile 2	milR-10400-x
profile 16	milR-10477-y
profile 16	milR-133-y
profile 2	milR-210-z
profile 2	milR-210-z
profile 16	milR-228-x
profile 2	milR-242-x
profile 16	milR-283-z
profile 16	milR-3783-x
profile 2	milR-4693-x
profile 2	milR-4704-x
profile 12	milR-6-x
profile 17	milR-6050-x
profile 2	milR-7866-x
profile 16	milR-8250-x
profile 2	milR-9235-x
profile 17	milR-929-x
profile 17	milR-929-x
profile 2	milR-11552-x
profile 16	milR-2913-x
profile 16	milR-2924-y
profile 2	milR-398-y
profile 2	milR-8577-x
profile 2	milR-8577-x
profile 12	milR-8635-x
profile 2	milR-8706-x
profile 2	milR-8706-x
profile 2	milR-8706-x
profile 16	milR-10125-y
profile 2	milR-10841-y
profile 2	milR-1380-y
profile 2	milR-1701-x
profile 2	milR-196-x
profile 2	milR-21-y
profile 2	milR-25-y
profile 2	milR-25-y
profile 2	milR-25-y
profile 12	milR-3239-y
profile 16	milR-6059-y
profile 16	milR-7573-x
profile 12	milR-8085-x
profile 12	milR-8085-x
profile 2	milR-9232-x
profile 2	milR-9232-x
profile 2	milR-482-y
profile 2	milR-6483-y
profile 12	milR-8129-y
profile 2	milR-141-x
profile 2	milR-141-x
profile 2	milR-211-y
profile 2	milR-2887-x
profile 2	milR-2887-x
profile 2	milR-2962-x
profile 2	milR-3334-x
profile 2	milR-3382-x
profile 2	milR-4175-y
profile 2	milR-638-x
profile 2	milR-7088-x
profile 2	milR-7472-x
profile 2	milR-T1-x
profile 2	milR-5163-y
profile 2	milR-6149-x
profile 2	milR-6149-x
profile 2	milR-4488-x
profile 2	milR-4502-y
profile 2	milR-6775-y
profile 2	milR-7419-x
profile 2	milR-10249-y
profile 2	milR-1388-y
profile 2	milR-17-x
profile 2	milR-285-x
profile 2	milR-6618-x
profile 2	milR-6756-x
profile 2	milR-8878-x
profile 2	milR-8967-y
profile 2	milR-9255-y
profile 2	milR-1171-x
profile 2	milR-1171-x
profile 2	milR-2096-y
profile 2	milR-4996-y
profile 2	milR-4996-y
profile 2	novel-m0020-3p
profile 2	novel-m0052-5p
profile 2	novel-m0078-5p
profile 2	novel-m0084-3p
profile 2	novel-m0019-3p
profile 2	novel-m0023-5p
profile 2	novel-m0028-5p
profile 2	novel-m0033-5p
profile 2	novel-m0060-3p
profile 2	novel-m0083-3p
profile 2	novel-m0110-3p
profile 2	novel-m0022-5p
profile 2	novel-m0056-5p
profile 2	novel-m0071-3p
profile 2	novel-m0097-3p
profile 2	novel-m0108-5p
profile 2	novel-m0112-3p
profile 2	novel-m0134-3p
profile 2	novel-m0009-3p
profile 2	novel-m0049-5p
profile 2	novel-m0096-5p
profile 2	novel-m0104-3p
profile 2	novel-m0135-5p
profile 2	novel-m0011-5p
profile 2	novel-m0021-5p
profile 2	novel-m0044-5p
profile 2	novel-m0116-5p
profile 2	novel-m0116-5p
profile 2	novel-m0119-5p
profile 2	novel-m0119-5p
profile 2	novel-m0126-5p
profile 2	novel-m0126-5p
profile 2	novel-m0126-5p
profile 2	novel-m0040-3p
profile 2	novel-m0109-3p
profile 2	novel-m0131-5p
profile 2	novel-m0131-5p
profile 2	novel-m0065-3p
profile 2	novel-m0073-5p
profile 2	novel-m0073-5p
profile 2	novel-m0089-5p
profile 2	novel-m0099-5p
profile 2	novel-m0005-3p
profile 2	novel-m0025-3p
profile 2	novel-m0057-3p
profile 2	novel-m0069-3p
profile 2	novel-m0091-5p
profile 2	novel-m0092-3p
profile 2	novel-m0104-5p
profile 2	novel-m0116-3p
profile 2	novel-m0123-3p
profile 2	novel-m0123-3p
profile 2	novel-m0123-3p
profile 2	novel-m0005-5p
profile 2	novel-m0007-3p
profile 2	novel-m0067-3p
profile 2	novel-m0068-5p
profile 2	novel-m0076-5p
profile 2	novel-m0076-5p
profile 2	novel-m0086-5p
profile 2	novel-m0010-3p
profile 2	novel-m0016-5p
profile 2	novel-m0018-3p
profile 2	novel-m0048-3p
profile 2	novel-m0048-3p
profile 2	novel-m0070-3p
profile 2	novel-m0121-5p
profile 2	novel-m0130-5p
profile 2	novel-m0130-5p
profile 2	novel-m0132-3p
profile 2	novel-m0132-3p
milR-144-x	ADM-B
milR-144-x	PREP2
milR-1772-y	DMAP1
milR-2013-y	ADM-B
milR-2013-y	PREP2
milR-4777-x	DMAP1
milR-4777-x	ADM-B
milR-6400-y	SOD6
milR-973-x	SOD4
milR-11545-x	SOD4
milR-396-z	DMAP1
bantam-y	CHI3
let-7-x	SOD2
milR-125-x	PREP2
milR-125-y	SODA
milR-125-y	SOD5
milR-13-x	SOD4
milR-14-y	SODA
milR-14-y	SOD4
milR-184-y	PREP2
milR-236-y	PREP2
milR-276-x	SOD4
milR-281-x	ADM-B
milR-282-x	SOD2
milR-283-x	SOD2
milR-29-y	ADM-B
milR-3477-x	SOD2
milR-3718-y	DMAP1
milR-3720-x	SOD2
milR-375-y	SOD4
milR-3786-x	DMAP1
milR-3786-x	ADM-B
milR-3793-x	SODA
milR-3968-y	SOD5
milR-4454-x	SOD4
milR-6037-y	DMAP1
milR-6497-x	PREP2
milR-6497-x	SOD4
milR-6497-x	SOD5
milR-750-x	ADM-B
milR-750-x	PREP2
milR-7975-y	PREP2
milR-8-y	PREP2
milR-8503-x	DMAP1
milR-9-x	SOD4
milR-9-z	SOD4
milR-92-y	ADM-B
milR-9226-x	ADM-B
milR-9226-x	SOD5
milR-993-y	PREP2
milR-9993-y	SOD2
milR-1000-x	SODA
milR-1000-x	PREP2
milR-1000-x	SOD4
milR-1175-x	SOD5
milR-133-z	ADM-B
milR-1344-x	DMAP1
milR-141-y	PREP2
milR-143-y	DMAP1
milR-143-y	SOD4
milR-148-y	ADM-B
milR-2-x	SOD4
milR-200-z	PREP2
milR-21-x	ADM-B
milR-210-y	PREP2
milR-216-x	SOD2
milR-282-y	SOD2
milR-282-y	CHI3
milR-282-y	ADM-B
milR-34-y	ADM-B
milR-3747-x	SOD2
milR-3786-y	ADM-B
milR-4331-y	CHI3
milR-4331-y	ADM-B
milR-6038-x	DMAP1
milR-6051-y	ADM-B
milR-6057-x	PREP2
milR-6941-x	PREP2
milR-7550-x	PREP2
milR-81-y	CHI3
milR-81-y	SOD4
milR-8516-x	DMAP1
milR-9226-y	ADM-B
milR-932-x	SOD2
milR-932-x	PREP2
milR-980-y	SOD2
milR-9995-y	SOD2
milR-10516-x	DMAP1
milR-159-y	PREP2
milR-397-x	CHI3
milR-482-x	SOD2
milR-8175-y	ADM-B
milR-9563-x	SOD2
milR-9563-x	PREP2
iab-4-y	DMAP1
milR-10099-x	SODA
milR-10099-x	SOD2
milR-10592-x	SODA
milR-10955-y	CHI3
milR-11630-x	SOD4
milR-11643-x	SOD4
milR-12248-y	SOD4
milR-1332-y	SOD5
milR-1777-x	SOD5
milR-22-y	SOD2
milR-22-y	PREP2
milR-235-y	SOD2
milR-235-y	CHI3
milR-235-y	ADM-B
milR-250-x	DMAP1
milR-277-x	SOD5
milR-2770-y	ADM-B
milR-2788-y	ADM-B
milR-2788-y	SOD5
milR-29-x	DMAP1
milR-29b3-y	ADM-B
milR-3049-y	SOD2
milR-3049-y	CHI3
milR-3049-y	PREP2
milR-315-y	SOD2
milR-318-y	SOD4
milR-4968-y	SOD2
milR-4968-y	DMAP1
milR-5119-y	ADM-B
milR-6056-x	SOD4
milR-6056-x	SOD5
milR-6067-x	PREP2
milR-6240-x	PREP2
milR-6769-x	SOD4
milR-92-x	ADM-B
milR-92-x	PREP2
milR-98-x	SOD2
milR-98-x	SOD4
milR-9864-x	SOD4
milR-9865-x	DMAP1
milR-168-x	SOD4
milR-319-y	SOD2
milR-398-x	PREP2
milR-5658-x	DMAP1
milR-5658-x	CHI3
milR-5658-x	ADM-B
milR-iab-4-y	DMAP1
milR-1-x	SOD4
milR-11200-x	DMAP1
milR-11200-x	CHI3
milR-148-x	DMAP1
milR-1546-x	PREP2
milR-2738-y	SODA
milR-3743-y	DMAP1
milR-6041-y	SOD2
milR-6134-y	SOD2
milR-6134-y	SOD4
milR-6134-y	CHI3
milR-6237-y	SOD2
milR-6882-x	ADM-B
milR-9161-y	SOD2
milR-9312-y	PREP2
milR-9878-y	SOD2
milR-9893-x	SOD2
milR-992-x	DMAP1
milR-1134-z	SOD2
milR-1134-z	SOD4
milR-1151-x	SODA
milR-11610-y	PREP2
milR-5185-x	SOD4
milR-5185-x	PREP2
milR-8152-y	CHI3
milR-8686-x	PREP2
milR-iab-8-y	PREP2
milR-10400-x	DMAP1
milR-10400-x	ADM-B
milR-10477-y	SOD6
milR-133-y	ADM-B
milR-210-z	CHI3
milR-210-z	PREP2
milR-228-x	SOD2
milR-242-x	PREP2
milR-283-z	DMAP1
milR-3783-x	DMAP1
milR-4693-x	SOD2
milR-4704-x	SOD2
milR-6-x	ADM-B
milR-6050-x	ADM-B
milR-7866-x	SOD2
milR-8250-x	ADM-B
milR-9235-x	PREP2
milR-929-x	DMAP1
milR-929-x	PREP2
milR-11552-x	PREP2
milR-2913-x	SOD4
milR-2924-y	DMAP1
milR-398-y	SOD4
milR-8577-x	SOD2
milR-8577-x	ADM-B
milR-8635-x	SOD4
milR-8706-x	CHI3
milR-8706-x	PREP2
milR-8706-x	SOD4
milR-10125-y	SOD6
milR-10841-y	PREP2
milR-1380-y	PREP2
milR-1701-x	SOD2
milR-196-x	PREP2
milR-21-y	SOD4
milR-25-y	SOD2
milR-25-y	CHI3
milR-25-y	ADM-B
milR-3239-y	ADM-B
milR-6059-y	SOD2
milR-7573-x	SOD2
milR-8085-x	SOD2
milR-8085-x	SOD4
milR-9232-x	SOD2
milR-9232-x	PREP2
milR-482-y	SOD2
milR-6483-y	DMAP1
milR-8129-y	PREP2
milR-141-x	CHI3
milR-141-x	PREP2
milR-211-y	SOD5
milR-2887-x	SOD2
milR-2887-x	SOD5
milR-2962-x	SOD5
milR-3334-x	PREP2
milR-3382-x	PREP2
milR-4175-y	DMAP1
milR-638-x	SODA
milR-7088-x	SOD5
milR-7472-x	DMAP1
milR-T1-x	SOD5
milR-5163-y	ADM-B
milR-6149-x	SOD2
milR-6149-x	PREP2
milR-4488-x	ADM-B
milR-4502-y	ADM-B
milR-6775-y	DMAP1
milR-7419-x	CHI3
milR-10249-y	DMAP1
milR-1388-y	SOD4
milR-17-x	ADM-B
milR-285-x	SOD4
milR-6618-x	DMAP1
milR-6756-x	ADM-B
milR-8878-x	SOD2
milR-8967-y	SOD2
milR-9255-y	CHI3
milR-1171-x	DMAP1
milR-1171-x	SOD5
milR-2096-y	SOD4
milR-4996-y	PREP2
milR-4996-y	SOD4
novel-m0020-3p	CHI3
novel-m0052-5p	SOD2
novel-m0078-5p	ADM-B
novel-m0084-3p	SOD2
novel-m0019-3p	ADM-B
novel-m0023-5p	CHI3
novel-m0028-5p	DMAP1
novel-m0033-5p	SOD2
novel-m0060-3p	ADM-B
novel-m0083-3p	ADM-B
novel-m0110-3p	ADM-B
novel-m0022-5p	SOD4
novel-m0056-5p	ADM-B
novel-m0071-3p	SODA
novel-m0097-3p	ADM-B
novel-m0108-5p	SOD2
novel-m0112-3p	PREP2
novel-m0134-3p	ADM-B
novel-m0009-3p	CHI3
novel-m0049-5p	ADM-B
novel-m0096-5p	CHI3
novel-m0104-3p	SOD2
novel-m0135-5p	CHI3
novel-m0011-5p	SOD2
novel-m0021-5p	PREP2
novel-m0044-5p	PREP2
novel-m0116-5p	DMAP1
novel-m0116-5p	ADM-B
novel-m0119-5p	SODA
novel-m0119-5p	ADM-B
novel-m0126-5p	SOD2
novel-m0126-5p	PREP2
novel-m0126-5p	SOD5
novel-m0040-3p	ADM-B
novel-m0109-3p	SOD2
novel-m0131-5p	DMAP1
novel-m0131-5p	ADM-B
novel-m0065-3p	SOD2
novel-m0073-5p	ADM-B
novel-m0073-5p	PREP2
novel-m0089-5p	SOD4
novel-m0099-5p	SOD4
novel-m0005-3p	SOD2
novel-m0025-3p	SOD4
novel-m0057-3p	PREP2
novel-m0069-3p	SOD4
novel-m0091-5p	SOD2
novel-m0092-3p	SOD2
novel-m0104-5p	SOD2
novel-m0116-3p	DMAP1
novel-m0123-3p	DMAP1
novel-m0123-3p	ADM-B
novel-m0123-3p	PREP2
novel-m0005-5p	ADM-B
novel-m0007-3p	SOD4
novel-m0067-3p	PREP2
novel-m0068-5p	SOD4
novel-m0076-5p	CHI3
novel-m0076-5p	SOD4
novel-m0086-5p	CHI3
novel-m0010-3p	SOD5
novel-m0016-5p	PREP2
novel-m0018-3p	SOD4
novel-m0048-3p	SOD2
novel-m0048-3p	ADM-B
novel-m0070-3p	SOD2
novel-m0121-5p	SOD4
novel-m0130-5p	DMAP1
novel-m0130-5p	CHI3
novel-m0132-3p	ADM-B
novel-m0132-3p	PREP2

## Sheet: Supplementary Table 3-2
Table S3-2 The target relationship between miRNAs and genes
miRNA	target gene
milR-144-x	ADM-B
milR-144-x	PREP2
milR-1772-y	DMAP1
milR-2013-y	ADM-B
milR-2013-y	PREP2
milR-4777-x	DMAP1
milR-4777-x	ADM-B
milR-6400-y	SOD6
milR-973-x	SOD4
milR-11545-x	SOD4
milR-396-z	DMAP1
bantam-y	CHI3
let-7-x	SOD2
milR-125-x	PREP2
milR-125-y	SODA
milR-125-y	SOD5
milR-13-x	SOD4
milR-14-y	SODA
milR-14-y	SOD4
milR-184-y	PREP2
milR-236-y	PREP2
milR-276-x	SOD4
milR-281-x	ADM-B
milR-282-x	SOD2
milR-283-x	SOD2
milR-29-y	ADM-B
milR-3477-x	SOD2
milR-3718-y	DMAP1
milR-3720-x	SOD2
milR-375-y	SOD4
milR-3786-x	DMAP1
milR-3786-x	ADM-B
milR-3793-x	SODA
milR-3968-y	SOD5
milR-4454-x	SOD4
milR-6037-y	DMAP1
milR-6497-x	PREP2
milR-6497-x	SOD4
milR-6497-x	SOD5
milR-750-x	ADM-B
milR-750-x	PREP2
milR-7975-y	PREP2
milR-8-y	PREP2
milR-8503-x	DMAP1
milR-9-x	SOD4
milR-9-z	SOD4
milR-92-y	ADM-B
milR-9226-x	ADM-B
milR-9226-x	SOD5
milR-993-y	PREP2
milR-9993-y	SOD2
milR-1000-x	SODA
milR-1000-x	PREP2
milR-1000-x	SOD4
milR-1175-x	SOD5
milR-133-z	ADM-B
milR-1344-x	DMAP1
milR-141-y	PREP2
milR-143-y	DMAP1
milR-143-y	SOD4
milR-148-y	ADM-B
milR-2-x	SOD4
milR-200-z	PREP2
milR-21-x	ADM-B
milR-210-y	PREP2
milR-216-x	SOD2
milR-282-y	SOD2
milR-282-y	CHI3
milR-282-y	ADM-B
milR-34-y	ADM-B
milR-3747-x	SOD2
milR-3786-y	ADM-B
milR-4331-y	CHI3
milR-4331-y	ADM-B
milR-6038-x	DMAP1
milR-6051-y	ADM-B
milR-6057-x	PREP2
milR-6941-x	PREP2
milR-7550-x	PREP2
milR-81-y	CHI3
milR-81-y	SOD4
milR-8516-x	DMAP1
milR-9226-y	ADM-B
milR-932-x	SOD2
milR-932-x	PREP2
milR-980-y	SOD2
milR-9995-y	SOD2
milR-10516-x	DMAP1
milR-159-y	PREP2
milR-397-x	CHI3
milR-482-x	SOD2
milR-8175-y	ADM-B
milR-9563-x	SOD2
milR-9563-x	PREP2
iab-4-y	DMAP1
milR-10099-x	SODA
milR-10099-x	SOD2
milR-10592-x	SODA
milR-10955-y	CHI3
milR-11630-x	SOD4
milR-11643-x	SOD4
milR-12248-y	SOD4
milR-1332-y	SOD5
milR-1777-x	SOD5
milR-22-y	SOD2
milR-22-y	PREP2
milR-235-y	SOD2
milR-235-y	CHI3
milR-235-y	ADM-B
milR-250-x	DMAP1
milR-277-x	SOD5
milR-2770-y	ADM-B
milR-2788-y	ADM-B
milR-2788-y	SOD5
milR-29-x	DMAP1
milR-29b3-y	ADM-B
milR-3049-y	SOD2
milR-3049-y	CHI3
milR-3049-y	PREP2
milR-315-y	SOD2
milR-318-y	SOD4
milR-4968-y	SOD2
milR-4968-y	DMAP1
milR-5119-y	ADM-B
milR-6056-x	SOD4
milR-6056-x	SOD5
milR-6067-x	PREP2
milR-6240-x	PREP2
milR-6769-x	SOD4
milR-92-x	ADM-B
milR-92-x	PREP2
milR-98-x	SOD2
milR-98-x	SOD4
milR-9864-x	SOD4
milR-9865-x	DMAP1
milR-168-x	SOD4
milR-319-y	SOD2
milR-398-x	PREP2
milR-5658-x	DMAP1
milR-5658-x	CHI3
milR-5658-x	ADM-B
milR-iab-4-y	DMAP1
milR-1-x	SOD4
milR-11200-x	DMAP1
milR-11200-x	CHI3
milR-148-x	DMAP1
milR-1546-x	PREP2
milR-2738-y	SODA
milR-3743-y	DMAP1
milR-6041-y	SOD2
milR-6134-y	SOD2
milR-6134-y	SOD4
milR-6134-y	CHI3
milR-6237-y	SOD2
milR-6882-x	ADM-B
milR-9161-y	SOD2
milR-9312-y	PREP2
milR-9878-y	SOD2
milR-9893-x	SOD2
milR-992-x	DMAP1
milR-1134-z	SOD2
milR-1134-z	SOD4
milR-1151-x	SODA
milR-11610-y	PREP2
milR-5185-x	SOD4
milR-5185-x	PREP2
milR-8152-y	CHI3
milR-8686-x	PREP2
milR-iab-8-y	PREP2
milR-10400-x	DMAP1
milR-10400-x	ADM-B
milR-10477-y	SOD6
milR-133-y	ADM-B
milR-210-z	CHI3
milR-210-z	PREP2
milR-228-x	SOD2
milR-242-x	PREP2
milR-283-z	DMAP1
milR-3783-x	DMAP1
milR-4693-x	SOD2
milR-4704-x	SOD2
milR-6-x	ADM-B
milR-6050-x	ADM-B
milR-7866-x	SOD2
milR-8250-x	ADM-B
milR-9235-x	PREP2
milR-929-x	DMAP1
milR-929-x	PREP2
milR-11552-x	PREP2
milR-2913-x	SOD4
milR-2924-y	DMAP1
milR-398-y	SOD4
milR-8577-x	SOD2
milR-8577-x	ADM-B
milR-8635-x	SOD4
milR-8706-x	CHI3
milR-8706-x	PREP2
milR-8706-x	SOD4
milR-10125-y	SOD6
milR-10841-y	PREP2
milR-1380-y	PREP2
milR-1701-x	SOD2
milR-196-x	PREP2
milR-21-y	SOD4
milR-25-y	SOD2
milR-25-y	CHI3
milR-25-y	ADM-B
milR-3239-y	ADM-B
milR-6059-y	SOD2
milR-7573-x	SOD2
milR-8085-x	SOD2
milR-8085-x	SOD4
milR-9232-x	SOD2
milR-9232-x	PREP2
milR-482-y	SOD2
milR-6483-y	DMAP1
milR-8129-y	PREP2
milR-141-x	CHI3
milR-141-x	PREP2
milR-211-y	SOD5
milR-2887-x	SOD2
milR-2887-x	SOD5
milR-2962-x	SOD5
milR-3334-x	PREP2
milR-3382-x	PREP2
milR-4175-y	DMAP1
milR-638-x	SODA
milR-7088-x	SOD5
milR-7472-x	DMAP1
milR-T1-x	SOD5
milR-5163-y	ADM-B
milR-6149-x	SOD2
milR-6149-x	PREP2
milR-4488-x	ADM-B
milR-4502-y	ADM-B
milR-6775-y	DMAP1
milR-7419-x	CHI3
milR-10249-y	DMAP1
milR-1388-y	SOD4
milR-17-x	ADM-B
milR-285-x	SOD4
milR-6618-x	DMAP1
milR-6756-x	ADM-B
milR-8878-x	SOD2
milR-8967-y	SOD2
milR-9255-y	CHI3
milR-1171-x	DMAP1
milR-1171-x	SOD5
milR-2096-y	SOD4
milR-4996-y	PREP2
milR-4996-y	SOD4
novel-m0020-3p	CHI3
novel-m0052-5p	SOD2
novel-m0078-5p	ADM-B
novel-m0084-3p	SOD2
novel-m0019-3p	ADM-B
novel-m0023-5p	CHI3
novel-m0028-5p	DMAP1
novel-m0033-5p	SOD2
novel-m0060-3p	ADM-B
novel-m0083-3p	ADM-B
novel-m0110-3p	ADM-B
novel-m0022-5p	SOD4
novel-m0056-5p	ADM-B
novel-m0071-3p	SODA
novel-m0097-3p	ADM-B
novel-m0108-5p	SOD2
novel-m0112-3p	PREP2
novel-m0134-3p	ADM-B
novel-m0009-3p	CHI3
novel-m0049-5p	ADM-B
novel-m0096-5p	CHI3
novel-m0104-3p	SOD2
novel-m0135-5p	CHI3
novel-m0011-5p	SOD2
novel-m0021-5p	PREP2
novel-m0044-5p	PREP2
novel-m0116-5p	DMAP1
novel-m0116-5p	ADM-B
novel-m0119-5p	SODA
novel-m0119-5p	ADM-B
novel-m0126-5p	SOD2
novel-m0126-5p	PREP2
novel-m0126-5p	SOD5
novel-m0040-3p	ADM-B
novel-m0109-3p	SOD2
novel-m0131-5p	DMAP1
novel-m0131-5p	ADM-B
novel-m0065-3p	SOD2
novel-m0073-5p	ADM-B
novel-m0073-5p	PREP2
novel-m0089-5p	SOD4
novel-m0099-5p	SOD4
novel-m0005-3p	SOD2
novel-m0025-3p	SOD4
novel-m0057-3p	PREP2
novel-m0069-3p	SOD4
novel-m0091-5p	SOD2
novel-m0092-3p	SOD2
novel-m0104-5p	SOD2
novel-m0116-3p	DMAP1
novel-m0123-3p	DMAP1
novel-m0123-3p	ADM-B
novel-m0123-3p	PREP2
novel-m0005-5p	ADM-B
novel-m0007-3p	SOD4
novel-m0067-3p	PREP2
novel-m0068-5p	SOD4
novel-m0076-5p	CHI3
novel-m0076-5p	SOD4
novel-m0086-5p	CHI3
novel-m0010-3p	SOD5
novel-m0016-5p	PREP2
novel-m0018-3p	SOD4
novel-m0048-3p	SOD2
novel-m0048-3p	ADM-B
novel-m0070-3p	SOD2
novel-m0121-5p	SOD4
novel-m0130-5p	DMAP1
novel-m0130-5p	CHI3
novel-m0132-3p	ADM-B
novel-m0132-3p	PREP2
