# Supplementary material for: Transcriptional dynamics and regulatory function of milRNAs in Ascosphaera apis invading Apis mellifera larvae
Source: Front Microbiol. 2024 Apr 8;15:1355035. doi: 10.3389/fmicb.2024.1355035 (PMC11033319; doi:10.3389/fmicb.2024.1355035)
Supplement: Supplementary file 4 [file Table_4.XLSX]

## Sheet: Supplementary Table 4-1
Table S4-1 Profiles of miRNAs
profile	miRNA
profile 2	milR-1322-y
profile 2	milR-144-x
profile 2	milR-144-x
profile 2	milR-203-y
profile 2	milR-203-y
profile 2	milR-2534-y
profile 2	milR-449-y
profile 2	milR-4777-x
profile 2	milR-6400-y
profile 2	milR-9196-y
profile 2	milR-9196-y
profile 2	milR-9836-y
profile 2	milR-11545-x
profile 2	milR-396-z
profile 2	milR-5788-x
profile 17	bantam-y
profile 17	bantam-y
profile 2	let-7-x
profile 17	milR-10-y
profile 17	milR-11-y
profile 2	milR-11980-x
profile 17	milR-12-z
profile 2	milR-125-x
profile 2	milR-125-x
profile 17	milR-13-x
profile 17	milR-14-y
profile 17	milR-190-x
profile 17	milR-263-x
profile 17	milR-263-x
profile 17	milR-276-x
profile 17	milR-276-x
profile 17	milR-276-y
profile 2	milR-2796-y
profile 17	milR-283-x
profile 2	milR-29-y
profile 17	milR-305-x
profile 17	milR-305-y
profile 17	milR-306-x
profile 17	milR-31-x
profile 17	milR-31-x
profile 17	milR-315-x
profile 17	milR-315-x
profile 17	milR-3477-x
profile 17	milR-3477-x
profile 17	milR-3477-x
profile 17	milR-3720-x
profile 17	milR-3720-x
profile 17	milR-4454-x
profile 17	milR-46-y
profile 17	milR-6001-y
profile 17	milR-6001-y
profile 17	milR-6040-y
profile 17	milR-6040-y
profile 17	milR-7-x
profile 17	milR-71-x
profile 17	milR-750-x
profile 17	milR-750-x
profile 17	milR-750-y
profile 17	milR-750-y
profile 17	milR-8503-x
profile 17	milR-87-y
profile 17	milR-87-y
profile 17	milR-9-x
profile 17	milR-9-z
profile 17	milR-92-y
profile 17	milR-989-y
profile 17	milR-989-y
profile 17	milR-989-y
profile 17	milR-993-y
profile 2	milR-9993-y
profile 17	iab-4-x
profile 17	milR-1000-x
profile 17	milR-11625-x
profile 17	milR-1175-x
profile 17	milR-12-x
profile 17	milR-1344-x
profile 17	milR-1344-x
profile 17	milR-1344-x
profile 17	milR-137-y
profile 2	milR-141-y
profile 17	milR-2-x
profile 17	milR-200-z
profile 2	milR-21-x
profile 17	milR-216-x
profile 17	milR-252-y
profile 17	milR-279-x
profile 17	milR-2944-y
profile 17	milR-316-y
profile 17	milR-3477-y
profile 17	milR-3715-x
profile 17	milR-3747-x
profile 17	milR-4171-x
profile 17	milR-4331-y
profile 17	milR-6000-x
profile 17	milR-6039-x
profile 17	milR-6051-y
profile 17	milR-6941-x
profile 17	milR-6941-x
profile 17	milR-72-x
profile 17	milR-81-y
profile 17	milR-81-y
profile 17	milR-8109-x
profile 17	milR-8117-y
profile 17	milR-8516-x
profile 17	milR-927-y
profile 17	milR-932-x
profile 17	milR-932-x
profile 17	milR-965-y
profile 17	milR-971-y
profile 17	milR-971-y
profile 17	milR-980-y
profile 17	milR-980-y
profile 17	milR-995-y
profile 17	milR-9995-y
profile 2	milR-10516-x
profile 2	milR-10516-x
profile 2	milR-10516-x
profile 2	milR-159-y
profile 17	milR-6300-y
profile 17	milR-8175-y
profile 17	milR-8175-y
profile 17	milR-iab-4-x
profile 2	milR-10048-y
profile 2	milR-10048-y
profile 2	milR-10048-y
profile 17	milR-10240-x
profile 2	milR-10285-y
profile 17	milR-10592-x
profile 17	milR-10955-y
profile 17	milR-11643-x
profile 17	milR-12-y
profile 2	milR-122-x
profile 2	milR-122-x
profile 17	milR-133-x
profile 2	milR-1332-y
profile 17	milR-190-y
profile 17	milR-190-y
profile 2	milR-194-x
profile 2	milR-22-y
profile 2	milR-22-y
profile 17	milR-235-y
profile 17	milR-265-y
profile 2	milR-29-x
profile 17	milR-29b3-y
profile 17	milR-3049-y
profile 12	milR-315-y
profile 17	milR-3727-y
profile 17	milR-3783-y
profile 17	milR-449-x
profile 2	milR-4968-y
profile 2	milR-6769-x
profile 17	milR-705-x
profile 17	milR-98-x
profile 17	milR-981-y
profile 17	milR-9864-x
profile 17	milR-9870-x
profile 17	milR-9888-x
profile 17	milR-9891-y
profile 17	milR-9891-y
profile 2	milR-167-x
profile 2	milR-167-x
profile 2	milR-167-x
profile 17	milR-398-x
profile 17	milR-5054-y
profile 2	milR-5658-x
profile 17	milR-1000-y
profile 2	milR-11200-x
profile 2	milR-11200-x
profile 2	milR-142-y
profile 17	milR-148-x
profile 2	milR-1546-x
profile 16	milR-1973-y
profile 16	milR-2738-y
profile 16	milR-2788-x
profile 16	milR-2788-x
profile 17	milR-4212-y
profile 17	milR-4658-y
profile 17	milR-6055-x
profile 17	milR-6055-x
profile 17	milR-6134-y
profile 17	milR-6237-y
profile 2	milR-6383-x
profile 17	milR-653-x
profile 12	milR-67-y
profile 12	milR-67-y
profile 12	milR-6869-y
profile 2	milR-6882-x
profile 16	milR-9161-y
profile 17	milR-9878-y
profile 17	milR-9893-x
profile 17	milR-9893-x
profile 17	milR-9893-x
profile 2	milR-992-x
profile 2	milR-992-x
profile 16	milR-9989-y
profile 17	milR-1134-z
profile 17	milR-1134-z
profile 2	milR-1151-x
profile 2	milR-2118-y
profile 12	milR-2275-x
profile 2	milR-393-x
profile 2	milR-393-x
profile 12	milR-5139-x
profile 2	milR-5185-x
profile 17	milR-6023-x
profile 17	milR-6214-x
profile 12	milR-7715-x
profile 12	milR-8155-y
profile 17	milR-8640-y
profile 17	milR-8640-y
profile 2	milR-8686-x
profile 2	milR-1895-y
profile 2	milR-1895-y
profile 16	milR-228-x
profile 16	milR-228-x
profile 16	milR-283-z
profile 16	milR-283-z
profile 16	milR-3478-y
profile 16	milR-3783-x
profile 16	milR-3783-x
profile 2	milR-4322-y
profile 2	milR-4322-y
profile 2	milR-5951-y
profile 17	milR-6050-x
profile 2	milR-7009-x
profile 2	milR-7009-x
profile 12	milR-706-x
profile 2	milR-7866-x
profile 12	milR-8859-y
profile 2	milR-9235-x
profile 2	milR-2218-y
profile 16	milR-2913-x
profile 16	milR-2913-x
profile 16	milR-2913-x
profile 16	milR-2924-y
profile 17	milR-3693-x
profile 2	milR-398-y
profile 12	milR-5747-x
profile 12	milR-5747-x
profile 12	milR-5747-x
profile 2	milR-8577-x
profile 12	milR-8635-x
profile 12	milR-8635-x
profile 2	milR-11050-y
profile 2	milR-1380-y
profile 2	milR-196-x
profile 2	milR-196-x
profile 2	milR-2114-y
profile 2	milR-2403-y
profile 2	milR-3070-y
profile 2	milR-462-y
profile 12	milR-5108-y
profile 16	milR-6059-y
profile 2	milR-6651-x
profile 2	milR-9232-x
profile 2	milR-10529-x
profile 2	milR-482-y
profile 2	milR-482-y
profile 12	milR-8129-y
profile 16	milR-12215-x
profile 2	milR-141-x
profile 2	milR-28-y
profile 2	milR-2808-y
profile 2	milR-2962-x
profile 2	milR-3382-x
profile 2	milR-3854-y
profile 2	milR-7472-x
profile 2	milR-8808-x
profile 2	milR-8942-y
profile 2	milR-T1-x
profile 2	milR-8769-y
profile 2	milR-1730-y
profile 2	milR-1730-y
profile 2	milR-3787-x
profile 2	milR-4488-x
profile 2	milR-4502-y
profile 2	milR-6923-x
profile 2	milR-6923-x
profile 2	milR-7419-x
profile 2	milR-7419-x
profile 2	milR-7419-x
profile 2	milR-5508-x
profile 2	milR-5508-x
profile 2	milR-5508-x
profile 2	milR-1388-y
profile 2	milR-1388-y
profile 2	milR-3335-x
profile 2	milR-6618-x
profile 2	milR-8438-y
profile 2	milR-8878-x
profile 2	milR-8878-x
profile 2	milR-8967-y
profile 2	milR-H1-y
profile 2	milR-4996-y
profile 2	milR-4996-y
profile 2	milR-8672-x
profile 2	novel-m0020-3p
profile 2	novel-m0052-5p
profile 2	novel-m0052-5p
profile 2	novel-m0077-3p
profile 2	novel-m0077-3p
profile 2	novel-m0084-3p
profile 2	novel-m0084-3p
profile 2	novel-m0106-5p
profile 2	novel-m0006-3p
profile 2	novel-m0006-3p
profile 2	novel-m0023-5p
profile 2	novel-m0023-5p
profile 2	novel-m0028-5p
profile 2	novel-m0033-5p
profile 2	novel-m0064-5p
profile 2	novel-m0074-5p
profile 2	novel-m0103-5p
profile 2	novel-m0008-3p
profile 2	novel-m0008-3p
profile 2	novel-m0008-3p
profile 2	novel-m0056-5p
profile 2	novel-m0071-3p
profile 2	novel-m0071-3p
profile 2	novel-m0072-3p
profile 2	novel-m0081-3p
profile 2	novel-m0081-3p
profile 2	novel-m0081-3p
profile 2	novel-m0081-3p
profile 2	novel-m0097-3p
profile 2	novel-m0112-3p
profile 2	novel-m0134-3p
profile 2	novel-m0030-5p
profile 2	novel-m0030-5p
profile 17	novel-m0041-5p
profile 17	novel-m0041-5p
profile 2	novel-m0049-5p
profile 2	novel-m0104-3p
profile 2	novel-m0117-3p
profile 2	novel-m0118-5p
profile 2	novel-m0118-5p
profile 2	novel-m0120-3p
profile 2	novel-m0125-3p
profile 2	novel-m0133-3p
profile 2	novel-m0133-3p
profile 2	novel-m0135-5p
profile 2	novel-m0135-5p
profile 2	novel-m0135-5p
profile 2	novel-m0021-5p
profile 2	novel-m0106-3p
profile 2	novel-m0126-5p
profile 2	novel-m0126-5p
profile 2	novel-m0014-3p
profile 2	novel-m0044-3p
profile 2	novel-m0044-3p
profile 2	novel-m0051-3p
profile 2	novel-m0062-3p
profile 2	novel-m0001-5p
profile 2	novel-m0002-5p
profile 2	novel-m0015-3p
profile 2	novel-m0045-5p
profile 2	novel-m0054-5p
profile 2	novel-m0065-3p
profile 2	novel-m0087-5p
profile 2	novel-m0128-5p
profile 2	novel-m0129-3p
profile 2	novel-m0025-3p
profile 2	novel-m0034-3p
profile 2	novel-m0034-3p
profile 2	novel-m0057-3p
profile 2	novel-m0069-3p
profile 2	novel-m0069-3p
profile 2	novel-m0090-5p
profile 2	novel-m0091-5p
profile 2	novel-m0101-3p
profile 2	novel-m0104-5p
profile 2	novel-m0104-5p
profile 2	novel-m0123-3p
profile 2	novel-m0004-3p
profile 2	novel-m0004-3p
profile 2	novel-m0076-5p
profile 2	novel-m0076-5p
profile 2	novel-m0078-3p
profile 2	novel-m0082-3p
profile 2	novel-m0086-5p
profile 2	novel-m0102-5p
profile 2	novel-m0111-5p
profile 2	novel-m0010-3p
profile 2	novel-m0010-3p
profile 2	novel-m0011-3p
profile 2	novel-m0011-3p
profile 2	novel-m0011-3p
profile 2	novel-m0011-3p
profile 2	novel-m0018-3p
profile 2	novel-m0024-5p
profile 2	novel-m0048-3p
profile 2	novel-m0063-3p
profile 2	novel-m0070-3p
profile 2	novel-m0075-3p
profile 2	novel-m0075-3p
profile 2	novel-m0115-3p
profile 2	novel-m0115-3p
profile 2	novel-m0132-3p
profile 2	novel-m0132-3p

## Sheet: Supplementary Table 4-2
Table S4-2 The target relationship between miRNAs and genes
miRNA	target gene
milR-1322-y	CATB
milR-144-x	CATB
milR-144-x	GRIF
milR-203-y	CATA
milR-203-y	HXKA
milR-2534-y	CATB
milR-449-y	CTA1
milR-4777-x	HXKA
milR-6400-y	CYS12
milR-9196-y	HXKA
milR-9196-y	HXKA
milR-9836-y	CYSB
milR-11545-x	HXKA
milR-396-z	HXKA
milR-5788-x	CATA
bantam-y	GRIF
bantam-y	PKIA
let-7-x	CYSB
milR-10-y	HXKA
milR-11-y	CYS12
milR-11980-x	GRIF
milR-12-z	CTA1
milR-125-x	CATA
milR-125-x	CYS12
milR-13-x	HXKA
milR-14-y	HXKA
milR-190-x	HXKA
milR-263-x	HXKA
milR-263-x	CTA1
milR-276-x	AGA-1
milR-276-x	CYSB
milR-276-y	CATA
milR-2796-y	CATA
milR-283-x	CTA1
milR-29-y	CYS12
milR-305-x	HXKA
milR-305-y	CYSB
milR-306-x	CATA
milR-31-x	HXKA
milR-31-x	CYSB
milR-315-x	CATB
milR-315-x	GRIF
milR-3477-x	CATA
milR-3477-x	AGA-1
milR-3477-x	PKIA
milR-3720-x	CTA1
milR-3720-x	HXKA
milR-4454-x	CATA
milR-46-y	CTA1
milR-6001-y	CYS12
milR-6001-y	AGA-1
milR-6040-y	CYS12
milR-6040-y	PKIA
milR-7-x	PKIA
milR-71-x	CYSB
milR-750-x	CATB
milR-750-x	HXKA
milR-750-y	PKIA
milR-750-y	CYSB
milR-8503-x	HXKA
milR-87-y	HXKA
milR-87-y	CTA1
milR-9-x	HXKA
milR-9-z	HXKA
milR-92-y	CYSB
milR-989-y	CATB
milR-989-y	GRIF
milR-989-y	HXKA
milR-993-y	CTA1
milR-9993-y	CTA1
iab-4-x	AGA-1
milR-1000-x	CYSB
milR-11625-x	AGA-1
milR-1175-x	CATA
milR-12-x	CTA1
milR-1344-x	CATB
milR-1344-x	AGA-1
milR-1344-x	PKIA
milR-137-y	HXKA
milR-141-y	CATB
milR-2-x	HXKA
milR-200-z	CATB
milR-21-x	AGA-1
milR-216-x	CTA1
milR-252-y	CYS12
milR-279-x	CATA
milR-2944-y	CATA
milR-316-y	CATA
milR-3477-y	HXKA
milR-3715-x	CATB
milR-3747-x	HXKA
milR-4171-x	HXKA
milR-4331-y	PKIA
milR-6000-x	HXKA
milR-6039-x	CATB
milR-6051-y	CATB
milR-6941-x	HXKA
milR-6941-x	CYSB
milR-72-x	HXKA
milR-81-y	GRIF
milR-81-y	PKIA
milR-8109-x	GRIF
milR-8117-y	GRIF
milR-8516-x	HXKA
milR-927-y	CYS12
milR-932-x	CYS12
milR-932-x	CYSB
milR-965-y	CATB
milR-971-y	CATA
milR-971-y	CATB
milR-980-y	HXKA
milR-980-y	HXKA
milR-995-y	CYS12
milR-9995-y	CTA1
milR-10516-x	CATA
milR-10516-x	CYS12
milR-10516-x	AGA-1
milR-159-y	CTA1
milR-6300-y	CYS12
milR-8175-y	CATA
milR-8175-y	HXKA
milR-iab-4-x	AGA-1
milR-10048-y	CATA
milR-10048-y	HXKA
milR-10048-y	CYSB
milR-10240-x	HXKA
milR-10285-y	CTA1
milR-10592-x	HXKA
milR-10955-y	HXKA
milR-11643-x	HXKA
milR-12-y	CTA1
milR-122-x	CATB
milR-122-x	HXKA
milR-133-x	PKIA
milR-1332-y	PKIA
milR-190-y	AGA-1
milR-190-y	HXKA
milR-194-x	GRIF
milR-22-y	CATB
milR-22-y	HXKA
milR-235-y	CYSB
milR-265-y	GRIF
milR-29-x	AGA-1
milR-29b3-y	CYS12
milR-3049-y	CATB
milR-315-y	CYS12
milR-3727-y	AGA-1
milR-3783-y	CATA
milR-449-x	HXKA
milR-4968-y	HXKA
milR-6769-x	CTA1
milR-705-x	PKIA
milR-98-x	CYSB
milR-981-y	HXKA
milR-9864-x	GRIF
milR-9870-x	PKIA
milR-9888-x	HXKA
milR-9891-y	CTA1
milR-9891-y	AGA-1
milR-167-x	CATA
milR-167-x	CATB
milR-167-x	CYS12
milR-398-x	CTA1
milR-5054-y	HXKA
milR-5658-x	HXKA
milR-1000-y	HXKA
milR-11200-x	CATB
milR-11200-x	HXKA
milR-142-y	CATB
milR-148-x	CTA1
milR-1546-x	PKIA
milR-1973-y	CATA
milR-2738-y	CYSB
milR-2788-x	CATA
milR-2788-x	CTA1
milR-4212-y	HXKA
milR-4658-y	HXKA
milR-6055-x	PKIA
milR-6055-x	CYSB
milR-6134-y	CYSB
milR-6237-y	HXKA
milR-6383-x	CATA
milR-653-x	CYS12
milR-67-y	CYS12
milR-67-y	HXKA
milR-6869-y	CYSB
milR-6882-x	HXKA
milR-9161-y	CATA
milR-9878-y	HXKA
milR-9893-x	CATB
milR-9893-x	CTA1
milR-9893-x	PKIA
milR-992-x	CATB
milR-992-x	CYSB
milR-9989-y	PKIA
milR-1134-z	CATA
milR-1134-z	HXKA
milR-1151-x	CATB
milR-2118-y	CYS12
milR-2275-x	CATA
milR-393-x	CATA
milR-393-x	HXKA
milR-5139-x	HXKA
milR-5185-x	CATB
milR-6023-x	PKIA
milR-6214-x	PKIA
milR-7715-x	CATA
milR-8155-y	HXKA
milR-8640-y	CATB
milR-8640-y	HXKA
milR-8686-x	HXKA
milR-1895-y	CATA
milR-1895-y	CATB
milR-228-x	HXKA
milR-228-x	CTA1
milR-283-z	CYS12
milR-283-z	AGA-1
milR-3478-y	HXKA
milR-3783-x	CATB
milR-3783-x	HXKA
milR-4322-y	CYS12
milR-4322-y	GRIF
milR-5951-y	CYSB
milR-6050-x	GRIF
milR-7009-x	AGA-1
milR-7009-x	PKIA
milR-706-x	PKIA
milR-7866-x	HXKA
milR-8859-y	HXKA
milR-9235-x	HXKA
milR-2218-y	CYS12
milR-2913-x	CATB
milR-2913-x	CYS12
milR-2913-x	HXKA
milR-2924-y	CTA1
milR-3693-x	HXKA
milR-398-y	PKIA
milR-5747-x	HXKA
milR-5747-x	HXKA
milR-5747-x	CYSB
milR-8577-x	CTA1
milR-8635-x	CATB
milR-8635-x	CYS12
milR-11050-y	CYSB
milR-1380-y	HXKA
milR-196-x	CATB
milR-196-x	HXKA
milR-2114-y	CTA1
milR-2403-y	PKIA
milR-3070-y	CATB
milR-462-y	CATA
milR-5108-y	CATB
milR-6059-y	PKIA
milR-6651-x	CATB
milR-9232-x	HXKA
milR-10529-x	PKIA
milR-482-y	HXKA
milR-482-y	CYS12
milR-8129-y	CATB
milR-12215-x	HXKA
milR-141-x	CYS12
milR-28-y	HXKA
milR-2808-y	GRIF
milR-2962-x	PKIA
milR-3382-x	CYS12
milR-3854-y	GRIF
milR-7472-x	HXKA
milR-8808-x	GRIF
milR-8942-y	CYS12
milR-T1-x	CATB
milR-8769-y	HXKA
milR-1730-y	CATA
milR-1730-y	PKIA
milR-3787-x	AGA-1
milR-4488-x	HXKA
milR-4502-y	AGA-1
milR-6923-x	GRIF
milR-6923-x	CYSB
milR-7419-x	CATB
milR-7419-x	HXKA
milR-7419-x	PKIA
milR-5508-x	HXKA
milR-5508-x	HXKA
milR-5508-x	CYS12
milR-1388-y	AGA-1
milR-1388-y	PKIA
milR-3335-x	HXKA
milR-6618-x	CATB
milR-8438-y	AGA-1
milR-8878-x	CTA1
milR-8878-x	GRIF
milR-8967-y	CATA
milR-H1-y	CATA
milR-4996-y	CATA
milR-4996-y	CYS12
milR-8672-x	PKIA
novel-m0020-3p	AGA-1
novel-m0052-5p	CATB
novel-m0052-5p	CTA1
novel-m0077-3p	HXKA
novel-m0077-3p	CYS12
novel-m0084-3p	HXKA
novel-m0084-3p	GRIF
novel-m0106-5p	HXKA
novel-m0006-3p	CATA
novel-m0006-3p	CATB
novel-m0023-5p	CYS12
novel-m0023-5p	CTA1
novel-m0028-5p	PKIA
novel-m0033-5p	HXKA
novel-m0064-5p	HXKA
novel-m0074-5p	CATB
novel-m0103-5p	CYS12
novel-m0008-3p	HXKA
novel-m0008-3p	CYS12
novel-m0008-3p	CYSB
novel-m0056-5p	CATA
novel-m0071-3p	PKIA
novel-m0071-3p	HXKA
novel-m0072-3p	CATA
novel-m0081-3p	CATA
novel-m0081-3p	CATB
novel-m0081-3p	HXKA
novel-m0081-3p	HXKA
novel-m0097-3p	HXKA
novel-m0112-3p	CATA
novel-m0134-3p	HXKA
novel-m0030-5p	HXKA
novel-m0030-5p	PKIA
novel-m0041-5p	HXKA
novel-m0041-5p	PKIA
novel-m0049-5p	HXKA
novel-m0104-3p	PKIA
novel-m0117-3p	AGA-1
novel-m0118-5p	GRIF
novel-m0118-5p	CYSB
novel-m0120-3p	AGA-1
novel-m0125-3p	HXKA
novel-m0133-3p	HXKA
novel-m0133-3p	HXKA
novel-m0135-5p	CYS12
novel-m0135-5p	CTA1
novel-m0135-5p	PKIA
novel-m0021-5p	HXKA
novel-m0106-3p	CATB
novel-m0126-5p	CATA
novel-m0126-5p	CATB
novel-m0014-3p	CATA
novel-m0044-3p	HXKA
novel-m0044-3p	CYSB
novel-m0051-3p	PKIA
novel-m0062-3p	HXKA
novel-m0001-5p	CATA
novel-m0002-5p	CATA
novel-m0015-3p	AGA-1
novel-m0045-5p	CATA
novel-m0054-5p	CYS12
novel-m0065-3p	HXKA
novel-m0087-5p	GRIF
novel-m0128-5p	CYS12
novel-m0129-3p	HXKA
novel-m0025-3p	CATB
novel-m0034-3p	CATA
novel-m0034-3p	PKIA
novel-m0057-3p	HXKA
novel-m0069-3p	CATB
novel-m0069-3p	PKIA
novel-m0090-5p	CTA1
novel-m0091-5p	AGA-1
novel-m0101-3p	CTA1
novel-m0104-5p	CATA
novel-m0104-5p	AGA-1
novel-m0123-3p	CATB
novel-m0004-3p	CATB
novel-m0004-3p	CYS12
novel-m0076-5p	HXKA
novel-m0076-5p	PKIA
novel-m0078-3p	AGA-1
novel-m0082-3p	PKIA
novel-m0086-5p	CATB
novel-m0102-5p	AGA-1
novel-m0111-5p	HXKA
novel-m0010-3p	CATA
novel-m0010-3p	CYS12
novel-m0011-3p	HXKA
novel-m0011-3p	HXKA
novel-m0011-3p	HXKA
novel-m0011-3p	CYSB
novel-m0018-3p	HXKA
novel-m0024-5p	AGA-1
novel-m0048-3p	HXKA
novel-m0063-3p	CATB
novel-m0070-3p	GRIF
novel-m0075-3p	AGA-1
novel-m0075-3p	CYSB
novel-m0115-3p	AGA-1
novel-m0115-3p	CYSB
novel-m0132-3p	CATA
novel-m0132-3p	HXKA
