# Supplementary material for: Transcriptional dynamics and regulatory function of milRNAs in Ascosphaera apis invading Apis mellifera larvae
Source: Front Microbiol. 2024 Apr 8;15:1355035. doi: 10.3389/fmicb.2024.1355035 (PMC11033319; doi:10.3389/fmicb.2024.1355035)
Supplement: Supplementary file 5 [file Table_5.XLSX]

## Sheet: Sheet1
Table S5-1 Profiles of miRNAs
profile	miRNA
profile 2	milR-1322-y
profile 2	milR-1322-y
profile 2	milR-144-x
profile 2	milR-144-x
profile 2	milR-144-x
profile 2	milR-223-x
profile 2	milR-449-y
profile 2	milR-4561-y
profile 2	milR-4561-y
profile 2	milR-4561-y
profile 2	milR-4561-y
profile 2	milR-4561-y
profile 2	milR-4561-y
profile 2	milR-4561-y
profile 2	milR-4648-x
profile 2	milR-4648-x
profile 2	milR-4777-x
profile 2	milR-483-x
profile 2	milR-6400-y
profile 2	milR-973-x
profile 2	milR-973-x
profile 2	milR-10416-y
profile 2	milR-10416-y
profile 2	milR-11545-x
profile 2	milR-11545-x
profile 2	milR-11545-x
profile 2	milR-396-z
profile 2	milR-5788-x
profile 2	milR-5788-x
profile 17	bantam-x
profile 17	bantam-x
profile 17	bantam-y
profile 17	bantam-y
profile 17	bantam-y
profile 17	bantam-y
profile 17	bantam-y
profile 2	let-7-x
profile 2	let-7-x
profile 2	let-7-x
profile 17	milR-1-y
profile 17	milR-1-y
profile 17	milR-1-y
profile 17	milR-10-x
profile 17	milR-10-y
profile 17	milR-10018-x
profile 17	milR-10018-x
profile 17	milR-11-y
profile 17	milR-11-y
profile 17	milR-11-y
profile 17	milR-1175-y
profile 17	milR-1175-y
profile 17	milR-1175-y
profile 2	milR-11980-x
profile 17	milR-12-z
profile 2	milR-125-x
profile 17	milR-13-x
profile 17	milR-13-y
profile 17	milR-13-y
profile 17	milR-14-y
profile 17	milR-14-y
profile 17	milR-14-y
profile 17	milR-14-y
profile 17	milR-184-y
profile 17	milR-190-x
profile 17	milR-2-y
profile 17	milR-2-y
profile 2	milR-200-y
profile 17	milR-236-y
profile 17	milR-2478-y
profile 17	milR-275-y
profile 17	milR-275-y
profile 17	milR-276-x
profile 17	milR-2765-x
profile 17	milR-277-y
profile 17	milR-2779-z
profile 17	milR-278-y
profile 2	milR-2796-y
profile 17	milR-281-x
profile 17	milR-281-x
profile 17	milR-281-x
profile 17	milR-281-y
profile 17	milR-282-x
profile 17	milR-283-x
profile 2	milR-29-y
profile 17	milR-305-x
profile 17	milR-305-y
profile 17	milR-306-x
profile 17	milR-306-x
profile 17	milR-306-x
profile 17	milR-31-x
profile 17	milR-33-x
profile 17	milR-34-x
profile 17	milR-3477-x
profile 17	milR-3477-x
profile 17	milR-3718-y
profile 17	milR-3720-x
profile 17	milR-3785-y
profile 17	milR-3785-y
profile 17	milR-3968-y
profile 17	milR-46-y
profile 17	milR-6001-x
profile 17	milR-6001-y
profile 17	milR-6001-y
profile 17	milR-6001-y
profile 17	milR-6037-y
profile 17	milR-6037-y
profile 17	milR-6040-y
profile 17	milR-6497-x
profile 17	milR-71-x
profile 17	milR-71-x
profile 17	milR-71-x
profile 17	milR-71-y
profile 17	milR-71-y
profile 17	milR-71-y
profile 17	milR-750-x
profile 17	milR-750-y
profile 17	milR-750-y
profile 17	milR-8-y
profile 17	milR-8503-x
profile 17	milR-8503-x
profile 17	milR-8503-x
profile 17	milR-87-y
profile 17	milR-9226-x
profile 17	milR-989-y
profile 17	milR-993-y
profile 2	milR-9993-y
profile 2	milR-9993-y
profile 2	milR-9993-y
profile 2	milR-9993-y
profile 17	iab-4-x
profile 17	iab-4-x
profile 17	milR-1-z
profile 17	milR-1-z
profile 17	milR-100-y
profile 17	milR-1000-x
profile 2	milR-11987-x
profile 17	milR-12-x
profile 17	milR-1344-x
profile 17	milR-137-y
profile 2	milR-141-y
profile 2	milR-143-y
profile 2	milR-143-y
profile 2	milR-143-y
profile 2	milR-148-y
profile 17	milR-1840-y
profile 17	milR-193-y
profile 17	milR-2-x
profile 17	milR-2-x
profile 17	milR-2-x
profile 17	milR-200-z
profile 17	milR-210-y
profile 17	milR-216-x
profile 17	milR-216-x
profile 17	milR-252-y
profile 17	milR-252-y
profile 17	milR-252-y
profile 17	milR-252-y
profile 17	milR-279-x
profile 17	milR-282-y
profile 17	milR-282-y
profile 17	milR-282-y
profile 17	milR-2944-y
profile 17	milR-2944-y
profile 17	milR-2944-y
profile 17	milR-3049-x
profile 17	milR-3049-x
profile 17	milR-316-x
profile 17	milR-316-x
profile 17	milR-316-y
profile 17	milR-317-x
profile 17	milR-317-x
profile 17	milR-3201-x
profile 17	milR-3201-x
profile 17	milR-33-y
profile 17	milR-34-y
profile 17	milR-3715-x
profile 17	milR-3715-x
profile 17	milR-3715-x
profile 17	milR-3715-x
profile 17	milR-3719-y
profile 17	milR-3747-x
profile 17	milR-3756-x
profile 17	milR-3756-x
profile 17	milR-3756-x
profile 17	milR-3786-y
profile 17	milR-3791-y
profile 17	milR-4331-y
profile 2	milR-4577-y
profile 17	milR-47-y
profile 17	milR-6000-y
profile 17	milR-6000-y
profile 17	milR-6005-x
profile 17	milR-6038-x
profile 17	milR-6038-x
profile 17	milR-6039-x
profile 17	milR-6044-x
profile 17	milR-6057-x
profile 17	milR-6941-x
profile 17	milR-72-x
profile 17	milR-7911-x
profile 17	milR-81-y
profile 17	milR-81-y
profile 17	milR-81-y
profile 17	milR-81-y
profile 17	milR-8117-y
profile 2	milR-8440-y
profile 17	milR-8516-x
profile 17	milR-8516-x
profile 17	milR-8516-x
profile 17	milR-9226-y
profile 17	milR-965-y
profile 17	milR-971-y
profile 17	milR-971-y
profile 17	milR-980-y
profile 17	milR-980-y
profile 17	milR-995-y
profile 17	milR-995-y
profile 17	milR-9995-y
profile 17	milR-9995-y
profile 17	milR-9995-y
profile 17	milR-397-x
profile 17	milR-397-x
profile 2	milR-6478-x
profile 2	milR-6478-x
profile 2	milR-6478-x
profile 17	milR-8175-y
profile 17	milR-894-x
profile 17	milR-9563-x
profile 17	milR-iab-4-x
profile 17	milR-iab-4-x
profile 17	milR-10099-x
profile 17	milR-10099-x
profile 17	milR-10240-x
profile 2	milR-10285-y
profile 17	milR-10592-x
profile 17	milR-10592-x
profile 17	milR-10592-x
profile 17	milR-11630-x
profile 17	milR-11630-x
profile 17	milR-11643-x
profile 17	milR-12-y
profile 2	milR-122-x
profile 2	milR-12248-y
profile 2	milR-12339-y
profile 2	milR-12339-y
profile 2	milR-1332-y
profile 17	milR-1672-x
profile 2	milR-1692-x
profile 12	milR-1777-x
profile 17	milR-190-y
profile 17	milR-190-y
profile 17	milR-190-y
profile 2	milR-194-x
profile 2	milR-194-x
profile 2	milR-22-y
profile 17	milR-265-y
profile 12	milR-27-y
profile 12	milR-27-y
profile 17	milR-277-x
profile 17	milR-2770-y
profile 17	milR-2779-y
profile 17	milR-2788-y
profile 17	milR-2788-y
profile 17	milR-2788-y
profile 2	milR-29-x
profile 17	milR-29b3-y
profile 17	milR-3049-y
profile 12	milR-315-y
profile 17	milR-318-y
profile 17	milR-3718-x
profile 17	milR-3718-x
profile 17	milR-3727-y
profile 17	milR-4286-z
profile 17	milR-449-x
profile 2	milR-4968-y
profile 2	milR-4968-y
profile 2	milR-5119-y
profile 2	milR-5119-y
profile 17	milR-6043-y
profile 17	milR-6043-y
profile 17	milR-6047-y
profile 17	milR-6047-y
profile 17	milR-6056-x
profile 17	milR-6067-x
profile 17	milR-6067-x
profile 17	milR-6240-x
profile 17	milR-7-y
profile 17	milR-705-x
profile 17	milR-92-x
profile 17	milR-965-x
profile 17	milR-965-x
profile 17	milR-965-x
profile 17	milR-98-x
profile 17	milR-98-x
profile 17	milR-98-x
profile 17	milR-981-y
profile 17	milR-9864-x
profile 17	milR-9865-x
profile 17	milR-9866-x
profile 17	milR-9868-y
profile 17	milR-9870-x
profile 16	milR-9885-x
profile 17	milR-9891-y
profile 2	milR-166-y
profile 2	milR-166-y
profile 2	milR-166-y
profile 2	milR-166-y
profile 2	milR-319-y
profile 17	milR-398-x
profile 2	milR-5658-x
profile 2	milR-5658-x
profile 12	milR-1-x
profile 12	milR-1-x
profile 12	milR-1-x
profile 17	milR-1000-y
profile 17	milR-1000-y
profile 17	milR-10055-y
profile 2	milR-11200-x
profile 2	milR-11200-x
profile 17	milR-149-y
profile 2	milR-1546-x
profile 2	milR-1546-x
profile 16	milR-1973-y
profile 12	milR-199-x
profile 12	milR-199-x
profile 16	milR-2738-y
profile 17	milR-3743-y
profile 17	milR-3782-x
profile 12	milR-383-y
profile 17	milR-4658-y
profile 17	milR-4658-y
profile 2	milR-5112-x
profile 17	milR-6041-y
profile 17	milR-6045-x
profile 17	milR-6055-x
profile 17	milR-6134-y
profile 17	milR-6134-y
profile 17	milR-6134-y
profile 17	milR-6237-y
profile 17	milR-6237-y
profile 2	milR-6383-x
profile 2	milR-6383-x
profile 2	milR-6383-x
profile 2	milR-6383-x
profile 12	milR-6869-y
profile 17	milR-9312-y
profile 17	milR-9878-y
profile 17	milR-9893-x
profile 17	milR-9893-x
profile 17	milR-9893-x
profile 17	milR-9893-x
profile 2	milR-992-x
profile 2	milR-992-x
profile 17	milR-1134-z
profile 17	milR-1134-z
profile 2	milR-1151-x
profile 2	milR-1151-x
profile 2	milR-1151-x
profile 2	milR-1151-x
profile 12	milR-11610-y
profile 2	milR-2118-y
profile 2	milR-2118-y
profile 12	milR-2275-x
profile 12	milR-2275-x
profile 12	milR-2275-x
profile 12	milR-5139-x
profile 2	milR-5185-x
profile 2	milR-5185-x
profile 2	milR-5185-x
profile 12	milR-7715-x
profile 12	milR-8155-y
profile 2	milR-8686-x
profile 17	milR-iab-8-y
profile 2	milR-10400-x
profile 2	milR-10400-x
profile 16	milR-10477-y
profile 16	milR-10477-y
profile 2	milR-10847-x
profile 2	milR-11963-x
profile 12	milR-126-y
profile 12	milR-126-y
profile 2	milR-1895-y
profile 2	milR-1895-y
profile 2	milR-1895-y
profile 2	milR-210-z
profile 2	milR-242-x
profile 2	milR-242-x
profile 16	milR-283-z
profile 16	milR-283-z
profile 2	milR-30-y
profile 2	milR-3485-x
profile 16	milR-3533-y
profile 17	milR-3837-x
profile 2	milR-4322-y
profile 2	milR-4322-y
profile 2	milR-4322-y
profile 16	milR-466-x
profile 16	milR-466-x
profile 2	milR-4693-x
profile 2	milR-4704-x
profile 12	milR-6-x
profile 2	milR-7009-x
profile 12	milR-706-x
profile 12	milR-706-x
profile 2	milR-7866-x
profile 2	milR-7866-x
profile 2	milR-9235-x
profile 17	milR-929-x
profile 17	milR-929-x
profile 17	milR-929-x
profile 17	milR-929-x
profile 2	milR-93-x
profile 2	milR-93-x
profile 2	milR-93-x
profile 2	milR-93-x
profile 17	milR-156-x
profile 17	milR-156-x
profile 2	milR-2218-y
profile 2	milR-2218-y
profile 16	milR-2913-x
profile 16	milR-2924-y
profile 17	milR-3693-x
profile 2	milR-398-y
profile 2	milR-8577-x
profile 2	milR-8577-x
profile 2	milR-8577-x
profile 2	milR-8577-x
profile 12	milR-8635-x
profile 12	milR-8635-x
profile 12	milR-8635-x
profile 2	milR-8706-x
profile 17	milR-9566-y
profile 16	milR-10125-y
profile 16	milR-10125-y
profile 16	milR-10125-y
profile 16	milR-10125-y
profile 2	milR-10841-y
profile 2	milR-1304-y
profile 2	milR-1380-y
profile 2	milR-1701-x
profile 2	milR-21-y
profile 2	milR-2114-y
profile 2	milR-2114-y
profile 2	milR-215-x
profile 2	milR-3070-y
profile 2	milR-3070-y
profile 2	milR-3070-y
profile 12	milR-4732-x
profile 12	milR-5108-y
profile 16	milR-6059-y
profile 2	milR-6651-x
profile 16	milR-7573-x
profile 16	milR-7573-x
profile 16	milR-7573-x
profile 12	milR-8085-x
profile 12	milR-8331-y
profile 12	milR-8331-y
profile 2	milR-1862-y
profile 2	milR-1862-y
profile 2	milR-1862-y
profile 2	milR-2118-x
profile 2	milR-2118-x
profile 2	milR-482-y
profile 2	milR-5653-y
profile 2	milR-5653-y
profile 12	milR-8129-y
profile 16	milR-12215-x
profile 2	milR-141-x
profile 2	milR-141-x
profile 2	milR-141-x
profile 2	milR-28-y
profile 2	milR-28-y
profile 2	milR-3854-y
profile 2	milR-3854-y
profile 2	milR-4175-y
profile 2	milR-7088-x
profile 2	milR-7088-x
profile 2	milR-7472-x
profile 2	milR-7472-x
profile 2	milR-8808-x
profile 2	milR-8808-x
profile 2	milR-966-x
profile 2	milR-T1-x
profile 2	milR-T1-x
profile 2	milR-5163-y
profile 2	milR-5163-y
profile 2	milR-6149-x
profile 2	milR-8769-y
profile 2	milR-8769-y
profile 2	milR-1307-x
profile 2	milR-1730-y
profile 2	milR-1730-y
profile 2	milR-4502-y
profile 2	milR-4502-y
profile 2	milR-4502-y
profile 2	milR-4502-y
profile 2	milR-5596-y
profile 2	milR-6923-x
profile 2	milR-7419-x
profile 2	milR-UL70-y
profile 2	milR-5508-x
profile 2	milR-5508-x
profile 2	milR-10249-y
profile 2	milR-10249-y
profile 2	milR-10249-y
profile 2	milR-10249-y
profile 2	milR-1388-y
profile 2	milR-1388-y
profile 2	milR-1388-y
profile 2	milR-1388-y
profile 2	milR-285-x
profile 2	milR-285-x
profile 2	milR-285-x
profile 2	milR-582-y
profile 2	milR-6618-x
profile 2	milR-6618-x
profile 2	milR-6618-x
profile 2	milR-6756-x
profile 2	milR-6756-x
profile 2	milR-H1-y
profile 2	milR-H1-y
profile 2	milR-4996-y
profile 2	milR-8672-x
profile 2	milR-8672-x
profile 2	novel-m0020-3p
profile 2	novel-m0052-5p
profile 2	novel-m0052-5p
profile 2	novel-m0077-3p
profile 2	novel-m0078-5p
profile 2	novel-m0084-3p
profile 2	novel-m0084-3p
profile 2	novel-m0094-5p
profile 2	novel-m0094-5p
profile 2	novel-m0003-3p
profile 2	novel-m0003-3p
profile 2	novel-m0003-3p
profile 2	novel-m0006-3p
profile 2	novel-m0006-3p
profile 2	novel-m0006-3p
profile 2	novel-m0019-3p
profile 2	novel-m0019-3p
profile 2	novel-m0023-5p
profile 2	novel-m0023-5p
profile 2	novel-m0028-5p
profile 2	novel-m0033-5p
profile 2	novel-m0034-5p
profile 2	novel-m0043-3p
profile 2	novel-m0060-3p
profile 2	novel-m0060-3p
profile 2	novel-m0064-5p
profile 2	novel-m0074-5p
profile 2	novel-m0083-3p
profile 2	novel-m0083-3p
profile 2	novel-m0085-3p
profile 2	novel-m0095-5p
profile 2	novel-m0008-3p
profile 2	novel-m0008-3p
profile 2	novel-m0008-3p
profile 2	novel-m0056-5p
profile 2	novel-m0056-5p
profile 2	novel-m0071-3p
profile 2	novel-m0071-3p
profile 2	novel-m0072-3p
profile 2	novel-m0081-3p
profile 2	novel-m0093-5p
profile 2	novel-m0097-3p
profile 2	novel-m0097-3p
profile 2	novel-m0097-3p
profile 2	novel-m0100-5p
profile 2	novel-m0108-5p
profile 2	novel-m0108-5p
profile 2	novel-m0134-3p
profile 2	novel-m0134-3p
profile 2	novel-m0134-3p
profile 2	novel-m0030-5p
profile 2	novel-m0030-5p
profile 17	novel-m0041-5p
profile 17	novel-m0041-5p
profile 2	novel-m0046-5p
profile 2	novel-m0049-5p
profile 2	novel-m0058-5p
profile 2	novel-m0096-5p
profile 2	novel-m0096-5p
profile 2	novel-m0096-5p
profile 2	novel-m0096-5p
profile 2	novel-m0107-5p
profile 2	novel-m0117-3p
profile 2	novel-m0118-5p
profile 2	novel-m0118-5p
profile 2	novel-m0118-5p
profile 2	novel-m0120-3p
profile 2	novel-m0135-5p
profile 2	novel-m0135-5p
profile 2	novel-m0135-5p
profile 2	novel-m0021-5p
profile 2	novel-m0029-5p
profile 2	novel-m0036-3p
profile 2	novel-m0044-5p
profile 2	novel-m0044-5p
profile 2	novel-m0053-3p
profile 2	novel-m0053-3p
profile 2	novel-m0053-3p
profile 2	novel-m0053-3p
profile 2	novel-m0106-3p
profile 2	novel-m0113-5p
profile 2	novel-m0116-5p
profile 2	novel-m0119-5p
profile 2	novel-m0119-5p
profile 2	novel-m0126-5p
profile 2	novel-m0126-5p
profile 2	novel-m0014-3p
profile 2	novel-m0014-3p
profile 2	novel-m0014-3p
profile 2	novel-m0026-5p
profile 2	novel-m0027-5p
profile 2	novel-m0040-3p
profile 2	novel-m0044-3p
profile 2	novel-m0044-3p
profile 2	novel-m0051-3p
profile 2	novel-m0062-3p
profile 2	novel-m0109-3p
profile 2	novel-m0109-3p
profile 2	novel-m0131-5p
profile 2	novel-m0131-5p
profile 2	novel-m0131-5p
profile 2	novel-m0136-5p
profile 2	novel-m0001-5p
profile 2	novel-m0002-5p
profile 2	novel-m0015-3p
profile 2	novel-m0035-5p
profile 2	novel-m0039-5p
profile 2	novel-m0045-5p
profile 2	novel-m0054-5p
profile 2	novel-m0054-5p
profile 2	novel-m0065-3p
profile 2	novel-m0073-5p
profile 2	novel-m0073-5p
profile 2	novel-m0087-5p
profile 2	novel-m0087-5p
profile 2	novel-m0089-5p
profile 2	novel-m0089-5p
profile 2	novel-m0099-5p
profile 2	novel-m0099-5p
profile 2	novel-m0128-5p
profile 2	novel-m0128-5p
profile 2	novel-m0025-3p
profile 2	novel-m0025-3p
profile 2	novel-m0034-3p
profile 2	novel-m0034-3p
profile 2	novel-m0042-3p
profile 2	novel-m0042-3p
profile 2	novel-m0057-3p
profile 2	novel-m0057-3p
profile 2	novel-m0069-3p
profile 2	novel-m0069-3p
profile 2	novel-m0069-3p
profile 2	novel-m0088-3p
profile 2	novel-m0090-5p
profile 2	novel-m0092-3p
profile 2	novel-m0101-3p
profile 2	novel-m0104-5p
profile 2	novel-m0104-5p
profile 2	novel-m0116-3p
profile 2	novel-m0123-3p
profile 2	novel-m0123-3p
profile 2	novel-m0005-5p
profile 2	novel-m0005-5p
profile 2	novel-m0059-5p
profile 2	novel-m0059-5p
profile 2	novel-m0059-5p
profile 2	novel-m0066-5p
profile 2	novel-m0068-5p
profile 2	novel-m0076-5p
profile 2	novel-m0078-3p
profile 2	novel-m0078-3p
profile 2	novel-m0082-3p
profile 2	novel-m0082-3p
profile 2	novel-m0082-3p
profile 2	novel-m0102-5p
profile 2	novel-m0102-5p
profile 2	novel-m0102-5p
profile 2	novel-m0011-3p
profile 2	novel-m0018-3p
profile 2	novel-m0018-3p
profile 2	novel-m0048-3p
profile 2	novel-m0048-3p
profile 2	novel-m0063-3p
profile 2	novel-m0063-3p
profile 2	novel-m0075-3p
profile 2	novel-m0075-3p
profile 2	novel-m0075-3p
profile 2	novel-m0105-3p
profile 2	novel-m0111-3p
profile 2	novel-m0115-3p
profile 2	novel-m0115-3p
profile 2	novel-m0115-3p
profile 2	novel-m0121-5p
profile 2	novel-m0121-5p
profile 2	novel-m0130-5p
profile 2	novel-m0132-3p
milR-1322-y	STE20
milR-1322-y	WIS4
milR-144-x	STE20
milR-144-x	HOG1
milR-144-x	WIS4
milR-223-x	STE11
milR-449-y	STEA
milR-4561-y	STE11
milR-4561-y	STE2
milR-4561-y	STE11
milR-4561-y	MKK1
milR-4561-y	MKH1
milR-4561-y	STE24
milR-4561-y	WIS4
milR-4648-x	HOG1
milR-4648-x	MKH1
milR-4777-x	WIS4
milR-483-x	HOG1
milR-6400-y	HOG1
milR-973-x	STE11
milR-973-x	STEA
milR-10416-y	MKC1
milR-10416-y	MKH1
milR-11545-x	STE11
milR-11545-x	MKK1
milR-11545-x	HOG1
milR-396-z	MKC1
milR-5788-x	HOG1
milR-5788-x	WIS4
bantam-x	HOG1
bantam-x	WIS4
bantam-y	MKC1
bantam-y	STE20
bantam-y	STEA
bantam-y	HOG1
bantam-y	WIS4
let-7-x	MKC1
let-7-x	MKH1
let-7-x	WIS4
milR-1-y	MKC1
milR-1-y	HOG1
milR-1-y	WIS4
milR-10-x	STE2
milR-10-y	STE2
milR-10018-x	MKC1
milR-10018-x	STE11
milR-11-y	STE2
milR-11-y	HOG1
milR-11-y	WIS4
milR-1175-y	MKH1
milR-1175-y	STE24
milR-1175-y	WIS4
milR-11980-x	MKH1
milR-12-z	WIS4
milR-125-x	HOG1
milR-13-x	WIS4
milR-13-y	HOG1
milR-13-y	WIS4
milR-14-y	STEA
milR-14-y	MKK1
milR-14-y	HOG1
milR-14-y	WIS4
milR-184-y	STEA
milR-190-x	STEA
milR-2-y	HOG1
milR-2-y	WIS4
milR-200-y	STE11
milR-236-y	STE11
milR-2478-y	MKH1
milR-275-y	STEA
milR-275-y	STEA
milR-276-x	WIS4
milR-2765-x	MKH1
milR-277-y	STE2
milR-2779-z	MKH1
milR-278-y	STE24
milR-2796-y	STE11
milR-281-x	STE11
milR-281-x	HOG1
milR-281-x	STE24
milR-281-y	STEA
milR-282-x	HOG1
milR-283-x	HOG1
milR-29-y	STE11
milR-305-x	STE11
milR-305-y	MKK1
milR-306-x	STEA
milR-306-x	MKH1
milR-306-x	WIS4
milR-31-x	STEA
milR-33-x	STEA
milR-34-x	HOG1
milR-3477-x	STE20
milR-3477-x	STE11
milR-3718-y	MKH1
milR-3720-x	MKC1
milR-3785-y	STE2
milR-3785-y	STE11
milR-3968-y	STE24
milR-46-y	STEA
milR-6001-x	STE20
milR-6001-y	STE11
milR-6001-y	STE11
milR-6001-y	HOG1
milR-6037-y	STE20
milR-6037-y	MKK1
milR-6040-y	HOG1
milR-6497-x	MKH1
milR-71-x	STE2
milR-71-x	HOG1
milR-71-x	WIS4
milR-71-y	STEA
milR-71-y	HOG1
milR-71-y	MKH1
milR-750-x	MKH1
milR-750-y	HOG1
milR-750-y	MKK1
milR-8-y	STE11
milR-8503-x	MKC1
milR-8503-x	STEA
milR-8503-x	MKH1
milR-87-y	STEA
milR-9226-x	STE2
milR-989-y	MKH1
milR-993-y	STEA
milR-9993-y	STE11
milR-9993-y	HOG1
milR-9993-y	MKH1
milR-9993-y	WIS4
iab-4-x	STEA
iab-4-x	HOG1
milR-1-z	MKC1
milR-1-z	HOG1
milR-100-y	MKC1
milR-1000-x	MKH1
milR-11987-x	STE11
milR-12-x	WIS4
milR-1344-x	MKH1
milR-137-y	MKH1
milR-141-y	STE11
milR-143-y	STEA
milR-143-y	MKH1
milR-143-y	WIS4
milR-148-y	MKK1
milR-1840-y	STE2
milR-193-y	STE11
milR-2-x	STEA
milR-2-x	MKH1
milR-2-x	WIS4
milR-200-z	STE11
milR-210-y	MKC1
milR-216-x	STE2
milR-216-x	HOG1
milR-252-y	STE11
milR-252-y	MKK1
milR-252-y	HOG1
milR-252-y	WIS4
milR-279-x	STE20
milR-282-y	STE20
milR-282-y	STEA
milR-282-y	STE24
milR-2944-y	STEA
milR-2944-y	HOG1
milR-2944-y	WIS4
milR-3049-x	STEA
milR-3049-x	MKH1
milR-316-x	STE11
milR-316-x	WIS4
milR-316-y	HOG1
milR-317-x	STEA
milR-317-x	STEA
milR-3201-x	MKC1
milR-3201-x	WIS4
milR-33-y	MKH1
milR-34-y	STEA
milR-3715-x	STE20
milR-3715-x	STE2
milR-3715-x	STE11
milR-3715-x	HOG1
milR-3719-y	MKH1
milR-3747-x	MKC1
milR-3756-x	MKC1
milR-3756-x	HOG1
milR-3756-x	STE24
milR-3786-y	STE2
milR-3791-y	MKK1
milR-4331-y	HOG1
milR-4577-y	STE24
milR-47-y	STEA
milR-6000-y	STE20
milR-6000-y	STE24
milR-6005-x	STE11
milR-6038-x	STE2
milR-6038-x	HOG1
milR-6039-x	STEA
milR-6044-x	HOG1
milR-6057-x	MKK1
milR-6941-x	STE2
milR-72-x	STEA
milR-7911-x	WIS4
milR-81-y	STE20
milR-81-y	STEA
milR-81-y	HOG1
milR-81-y	WIS4
milR-8117-y	MKH1
milR-8440-y	MKH1
milR-8516-x	MKC1
milR-8516-x	STEA
milR-8516-x	MKH1
milR-9226-y	STE2
milR-965-y	MKH1
milR-971-y	HOG1
milR-971-y	MKH1
milR-980-y	MKH1
milR-980-y	WIS4
milR-995-y	STE20
milR-995-y	STEA
milR-9995-y	STE11
milR-9995-y	HOG1
milR-9995-y	MKH1
milR-397-x	HOG1
milR-397-x	WIS4
milR-6478-x	STE11
milR-6478-x	STE24
milR-6478-x	WIS4
milR-8175-y	STE2
milR-894-x	HOG1
milR-9563-x	HOG1
milR-iab-4-x	STEA
milR-iab-4-x	HOG1
milR-10099-x	STE2
milR-10099-x	WIS4
milR-10240-x	WIS4
milR-10285-y	MKC1
milR-10592-x	MKC1
milR-10592-x	STEA
milR-10592-x	WIS4
milR-11630-x	HOG1
milR-11630-x	STE24
milR-11643-x	STEA
milR-12-y	WIS4
milR-122-x	WIS4
milR-12248-y	STE11
milR-12339-y	MKK1
milR-12339-y	HOG1
milR-1332-y	STE20
milR-1672-x	WIS4
milR-1692-x	MKH1
milR-1777-x	STE11
milR-190-y	STE2
milR-190-y	STE11
milR-190-y	HOG1
milR-194-x	STE11
milR-194-x	STEA
milR-22-y	MKH1
milR-265-y	HOG1
milR-27-y	MKC1
milR-27-y	HOG1
milR-277-x	MKC1
milR-2770-y	MKH1
milR-2779-y	MKH1
milR-2788-y	STE20
milR-2788-y	MKH1
milR-2788-y	WIS4
milR-29-x	MKK1
milR-29b3-y	STE11
milR-3049-y	STE20
milR-315-y	WIS4
milR-318-y	STE11
milR-3718-x	MKH1
milR-3718-x	WIS4
milR-3727-y	MKH1
milR-4286-z	STE2
milR-449-x	HOG1
milR-4968-y	STEA
milR-4968-y	WIS4
milR-5119-y	STE11
milR-5119-y	HOG1
milR-6043-y	STE2
milR-6043-y	STE11
milR-6047-y	HOG1
milR-6047-y	MKH1
milR-6056-x	MKC1
milR-6067-x	STE20
milR-6067-x	STE11
milR-6240-x	STEA
milR-7-y	STE20
milR-705-x	MKH1
milR-92-x	MKK1
milR-965-x	STE11
milR-965-x	MKK1
milR-965-x	MKH1
milR-98-x	MKC1
milR-98-x	MKH1
milR-98-x	WIS4
milR-981-y	WIS4
milR-9864-x	STE11
milR-9865-x	MKH1
milR-9866-x	HOG1
milR-9868-y	MKK1
milR-9870-x	HOG1
milR-9885-x	MKH1
milR-9891-y	STE24
milR-166-y	MKC1
milR-166-y	STE2
milR-166-y	STE11
milR-166-y	WIS4
milR-319-y	STE11
milR-398-x	STEA
milR-5658-x	MKK1
milR-5658-x	MKH1
milR-1-x	STE11
milR-1-x	STE11
milR-1-x	HOG1
milR-1000-y	STEA
milR-1000-y	HOG1
milR-10055-y	HOG1
milR-11200-x	STEA
milR-11200-x	MKH1
milR-149-y	HOG1
milR-1546-x	STE20
milR-1546-x	STE24
milR-1973-y	MKK1
milR-199-x	MKH1
milR-199-x	STE24
milR-2738-y	STE20
milR-3743-y	STEA
milR-3782-x	STE11
milR-383-y	WIS4
milR-4658-y	STEA
milR-4658-y	MKH1
milR-5112-x	STE2
milR-6041-y	STE2
milR-6045-x	STE11
milR-6055-x	WIS4
milR-6134-y	MKC1
milR-6134-y	MKH1
milR-6134-y	WIS4
milR-6237-y	MKH1
milR-6237-y	WIS4
milR-6383-x	STE11
milR-6383-x	STE2
milR-6383-x	STEA
milR-6383-x	HOG1
milR-6869-y	WIS4
milR-9312-y	WIS4
milR-9878-y	STE24
milR-9893-x	STE11
milR-9893-x	STE11
milR-9893-x	MKH1
milR-9893-x	STE24
milR-992-x	STE20
milR-992-x	WIS4
milR-1134-z	STE11
milR-1134-z	HOG1
milR-1151-x	MKC1
milR-1151-x	STE11
milR-1151-x	MKH1
milR-1151-x	WIS4
milR-11610-y	HOG1
milR-2118-y	STEA
milR-2118-y	MKK1
milR-2275-x	HOG1
milR-2275-x	HOG1
milR-2275-x	WIS4
milR-5139-x	STE2
milR-5185-x	STE11
milR-5185-x	STE11
milR-5185-x	STEA
milR-7715-x	MKH1
milR-8155-y	STE2
milR-8686-x	MKK1
milR-iab-8-y	MKH1
milR-10400-x	HOG1
milR-10400-x	WIS4
milR-10477-y	STE11
milR-10477-y	WIS4
milR-10847-x	STE24
milR-11963-x	STEA
milR-126-y	STEA
milR-126-y	WIS4
milR-1895-y	STE11
milR-1895-y	STEA
milR-1895-y	WIS4
milR-210-z	MKC1
milR-242-x	HOG1
milR-242-x	WIS4
milR-283-z	STEA
milR-283-z	WIS4
milR-30-y	HOG1
milR-3485-x	STEA
milR-3533-y	STE24
milR-3837-x	HOG1
milR-4322-y	STE11
milR-4322-y	MKH1
milR-4322-y	WIS4
milR-466-x	STE11
milR-466-x	MKK1
milR-4693-x	MKH1
milR-4704-x	MKH1
milR-6-x	STE11
milR-7009-x	STE24
milR-706-x	STE11
milR-706-x	STEA
milR-7866-x	HOG1
milR-7866-x	STE24
milR-9235-x	MKH1
milR-929-x	STE2
milR-929-x	STE11
milR-929-x	MKH1
milR-929-x	WIS4
milR-93-x	HOG1
milR-93-x	MKH1
milR-93-x	STE24
milR-93-x	WIS4
milR-156-x	STE20
milR-156-x	HOG1
milR-2218-y	STEA
milR-2218-y	MKK1
milR-2913-x	WIS4
milR-2924-y	WIS4
milR-3693-x	STE24
milR-398-y	STE11
milR-8577-x	STE20
milR-8577-x	MKK1
milR-8577-x	MKH1
milR-8577-x	WIS4
milR-8635-x	MKC1
milR-8635-x	STE2
milR-8635-x	MKK1
milR-8706-x	HOG1
milR-9566-y	STEA
milR-10125-y	STE11
milR-10125-y	STE2
milR-10125-y	HOG1
milR-10125-y	WIS4
milR-10841-y	STE24
milR-1304-y	STEA
milR-1380-y	WIS4
milR-1701-x	STE11
milR-21-y	HOG1
milR-2114-y	STEA
milR-2114-y	HOG1
milR-215-x	STE2
milR-3070-y	STE20
milR-3070-y	STE11
milR-3070-y	MKH1
milR-4732-x	HOG1
milR-5108-y	MKH1
milR-6059-y	STEA
milR-6651-x	MKH1
milR-7573-x	STE20
milR-7573-x	STEA
milR-7573-x	MKH1
milR-8085-x	HOG1
milR-8331-y	STE2
milR-8331-y	STEA
milR-1862-y	STEA
milR-1862-y	HOG1
milR-1862-y	MKH1
milR-2118-x	STEA
milR-2118-x	MKH1
milR-482-y	STE11
milR-5653-y	STEA
milR-5653-y	MKH1
milR-8129-y	STE11
milR-12215-x	HOG1
milR-141-x	STE20
milR-141-x	MKK1
milR-141-x	HOG1
milR-28-y	MKH1
milR-28-y	STE24
milR-3854-y	HOG1
milR-3854-y	WIS4
milR-4175-y	STE20
milR-7088-x	HOG1
milR-7088-x	HOG1
milR-7472-x	STE20
milR-7472-x	WIS4
milR-8808-x	STEA
milR-8808-x	STEA
milR-966-x	HOG1
milR-T1-x	MKH1
milR-T1-x	WIS4
milR-5163-y	MKC1
milR-5163-y	MKH1
milR-6149-x	WIS4
milR-8769-y	MKH1
milR-8769-y	WIS4
milR-1307-x	STEA
milR-1730-y	STE11
milR-1730-y	STE11
milR-4502-y	HOG1
milR-4502-y	STEA
milR-4502-y	HOG1
milR-4502-y	MKH1
milR-5596-y	MKH1
milR-6923-x	HOG1
milR-7419-x	HOG1
milR-UL70-y	HOG1
milR-5508-x	MKH1
milR-5508-x	STE24
milR-10249-y	MKC1
milR-10249-y	HOG1
milR-10249-y	MKH1
milR-10249-y	STE24
milR-1388-y	STE11
milR-1388-y	STEA
milR-1388-y	MKK1
milR-1388-y	MKH1
milR-285-x	STE11
milR-285-x	HOG1
milR-285-x	MKH1
milR-582-y	HOG1
milR-6618-x	STE20
milR-6618-x	STEA
milR-6618-x	WIS4
milR-6756-x	MKC1
milR-6756-x	STEA
milR-H1-y	MKK1
milR-H1-y	WIS4
milR-4996-y	WIS4
milR-8672-x	STE11
milR-8672-x	MKH1
novel-m0020-3p	WIS4
novel-m0052-5p	STE20
novel-m0052-5p	MKK1
novel-m0077-3p	STEA
novel-m0078-5p	MKH1
novel-m0084-3p	HOG1
novel-m0084-3p	MKH1
novel-m0094-5p	STE24
novel-m0094-5p	WIS4
novel-m0003-3p	MKC1
novel-m0003-3p	STE11
novel-m0003-3p	STEA
novel-m0006-3p	STE11
novel-m0006-3p	STE11
novel-m0006-3p	STE24
novel-m0019-3p	STE2
novel-m0019-3p	WIS4
novel-m0023-5p	STE20
novel-m0023-5p	MKH1
novel-m0028-5p	STE20
novel-m0033-5p	HOG1
novel-m0034-5p	STE2
novel-m0043-3p	MKH1
novel-m0060-3p	STE2
novel-m0060-3p	WIS4
novel-m0064-5p	WIS4
novel-m0074-5p	STE20
novel-m0083-3p	STEA
novel-m0083-3p	HOG1
novel-m0085-3p	MKH1
novel-m0095-5p	HOG1
novel-m0008-3p	HOG1
novel-m0008-3p	MKH1
novel-m0008-3p	WIS4
novel-m0056-5p	MKK1
novel-m0056-5p	WIS4
novel-m0071-3p	MKH1
novel-m0071-3p	WIS4
novel-m0072-3p	STE11
novel-m0081-3p	MKK1
novel-m0093-5p	STE11
novel-m0097-3p	STEA
novel-m0097-3p	HOG1
novel-m0097-3p	WIS4
novel-m0100-5p	WIS4
novel-m0108-5p	STE2
novel-m0108-5p	HOG1
novel-m0134-3p	STEA
novel-m0134-3p	HOG1
novel-m0134-3p	WIS4
novel-m0030-5p	HOG1
novel-m0030-5p	MKH1
novel-m0041-5p	HOG1
novel-m0041-5p	WIS4
novel-m0046-5p	MKC1
novel-m0049-5p	STE20
novel-m0058-5p	STE11
novel-m0096-5p	STE11
novel-m0096-5p	STEA
novel-m0096-5p	STE11
novel-m0096-5p	MKH1
novel-m0107-5p	MKH1
novel-m0117-3p	HOG1
novel-m0118-5p	STEA
novel-m0118-5p	STE24
novel-m0118-5p	WIS4
novel-m0120-3p	HOG1
novel-m0135-5p	STE20
novel-m0135-5p	HOG1
novel-m0135-5p	MKH1
novel-m0021-5p	STE2
novel-m0029-5p	STE11
novel-m0036-3p	WIS4
novel-m0044-5p	STEA
novel-m0044-5p	HOG1
novel-m0053-3p	STE20
novel-m0053-3p	STEA
novel-m0053-3p	HOG1
novel-m0053-3p	MKK1
novel-m0106-3p	MKH1
novel-m0113-5p	HOG1
novel-m0116-5p	MKH1
novel-m0119-5p	MKC1
novel-m0119-5p	STEA
novel-m0126-5p	STE11
novel-m0126-5p	WIS4
novel-m0014-3p	HOG1
novel-m0014-3p	STE24
novel-m0014-3p	WIS4
novel-m0026-5p	MKH1
novel-m0027-5p	MKH1
novel-m0040-3p	STEA
novel-m0044-3p	STE20
novel-m0044-3p	STE11
novel-m0051-3p	STEA
novel-m0062-3p	STE11
novel-m0109-3p	STE20
novel-m0109-3p	WIS4
novel-m0131-5p	STEA
novel-m0131-5p	STEA
novel-m0131-5p	MKH1
novel-m0136-5p	MKH1
novel-m0001-5p	HOG1
novel-m0002-5p	HOG1
novel-m0015-3p	STEA
novel-m0035-5p	HOG1
novel-m0039-5p	HOG1
novel-m0045-5p	HOG1
novel-m0054-5p	MKH1
novel-m0054-5p	WIS4
novel-m0065-3p	STEA
novel-m0073-5p	STEA
novel-m0073-5p	HOG1
novel-m0087-5p	MKC1
novel-m0087-5p	STE2
novel-m0089-5p	HOG1
novel-m0089-5p	MKH1
novel-m0099-5p	HOG1
novel-m0099-5p	MKH1
novel-m0128-5p	MKH1
novel-m0128-5p	WIS4
novel-m0025-3p	MKC1
novel-m0025-3p	HOG1
novel-m0034-3p	STEA
novel-m0034-3p	STE24
novel-m0042-3p	STE11
novel-m0042-3p	STEA
novel-m0057-3p	MKK1
novel-m0057-3p	MKH1
novel-m0069-3p	MKC1
novel-m0069-3p	STE2
novel-m0069-3p	STE11
novel-m0088-3p	STE11
novel-m0090-5p	MKC1
novel-m0092-3p	STEA
novel-m0101-3p	STE11
novel-m0104-5p	MKC1
novel-m0104-5p	STE11
novel-m0116-3p	MKH1
novel-m0123-3p	MKK1
novel-m0123-3p	WIS4
novel-m0005-5p	MKC1
novel-m0005-5p	STEA
novel-m0059-5p	STE11
novel-m0059-5p	STEA
novel-m0059-5p	WIS4
novel-m0066-5p	STEA
novel-m0068-5p	STE11
novel-m0076-5p	STE2
novel-m0078-3p	STE20
novel-m0078-3p	MKH1
novel-m0082-3p	HOG1
novel-m0082-3p	STE24
novel-m0082-3p	WIS4
novel-m0102-5p	STEA
novel-m0102-5p	STEA
novel-m0102-5p	HOG1
novel-m0011-3p	MKK1
novel-m0018-3p	STE20
novel-m0018-3p	WIS4
novel-m0048-3p	STE2
novel-m0048-3p	STEA
novel-m0063-3p	STE11
novel-m0063-3p	WIS4
novel-m0075-3p	STEA
novel-m0075-3p	HOG1
novel-m0075-3p	MKH1
novel-m0105-3p	STEA
novel-m0111-3p	MKC1
novel-m0115-3p	STEA
novel-m0115-3p	HOG1
novel-m0115-3p	MKH1
novel-m0121-5p	MKH1
novel-m0121-5p	WIS4
novel-m0130-5p	STEA
novel-m0132-3p	HOG1

## Sheet: Sheet3
Table S5-2 The target relationship between miRNAs and genes
miRNA	target gene
milR-1322-y	STE20
milR-1322-y	WIS4
milR-144-x	STE20
milR-144-x	HOG1
milR-144-x	WIS4
milR-223-x	STE11
milR-449-y	STEA
milR-4561-y	STE11
milR-4561-y	STE2
milR-4561-y	MKK1
milR-4561-y	MKH1
milR-4561-y	STE24
milR-4561-y	WIS4
milR-4648-x	HOG1
milR-4648-x	MKH1
milR-4777-x	WIS4
milR-483-x	HOG1
milR-6400-y	HOG1
milR-973-x	STE11
milR-973-x	STEA
milR-10416-y	MKC1
milR-10416-y	MKH1
milR-11545-x	STE11
milR-11545-x	MKK1
milR-11545-x	HOG1
milR-396-z	MKC1
milR-5788-x	HOG1
milR-5788-x	WIS4
bantam-x	HOG1
bantam-x	WIS4
bantam-y	MKC1
bantam-y	STE20
bantam-y	STEA
bantam-y	HOG1
bantam-y	WIS4
let-7-x	MKC1
let-7-x	MKH1
let-7-x	WIS4
milR-1-y	MKC1
milR-1-y	HOG1
milR-1-y	WIS4
milR-10-x	STE2
milR-10-y	STE2
milR-10018-x	MKC1
milR-10018-x	STE11
milR-11-y	STE2
milR-11-y	HOG1
milR-11-y	WIS4
milR-1175-y	MKH1
milR-1175-y	STE24
milR-1175-y	WIS4
milR-11980-x	MKH1
milR-12-z	WIS4
milR-125-x	HOG1
milR-13-x	WIS4
milR-13-y	HOG1
milR-13-y	WIS4
milR-14-y	STEA
milR-14-y	MKK1
milR-14-y	HOG1
milR-14-y	WIS4
milR-184-y	STEA
milR-190-x	STEA
milR-2-y	HOG1
milR-2-y	WIS4
milR-200-y	STE11
milR-236-y	STE11
milR-2478-y	MKH1
milR-275-y	STEA
milR-276-x	WIS4
milR-2765-x	MKH1
milR-277-y	STE2
milR-2779-z	MKH1
milR-278-y	STE24
milR-2796-y	STE11
milR-281-x	STE11
milR-281-x	HOG1
milR-281-x	STE24
milR-281-y	STEA
milR-282-x	HOG1
milR-283-x	HOG1
milR-29-y	STE11
milR-305-x	STE11
milR-305-y	MKK1
milR-306-x	STEA
milR-306-x	MKH1
milR-306-x	WIS4
milR-31-x	STEA
milR-33-x	STEA
milR-34-x	HOG1
milR-3477-x	STE20
milR-3477-x	STE11
milR-3718-y	MKH1
milR-3720-x	MKC1
milR-3785-y	STE2
milR-3785-y	STE11
milR-3968-y	STE24
milR-46-y	STEA
milR-6001-x	STE20
milR-6001-y	STE11
milR-6001-y	HOG1
milR-6037-y	STE20
milR-6037-y	MKK1
milR-6040-y	HOG1
milR-6497-x	MKH1
milR-71-x	STE2
milR-71-x	HOG1
milR-71-x	WIS4
milR-71-y	STEA
milR-71-y	HOG1
milR-71-y	MKH1
milR-750-x	MKH1
milR-750-y	HOG1
milR-750-y	MKK1
milR-8-y	STE11
milR-8503-x	MKC1
milR-8503-x	STEA
milR-8503-x	MKH1
milR-87-y	STEA
milR-9226-x	STE2
milR-989-y	MKH1
milR-993-y	STEA
milR-9993-y	STE11
milR-9993-y	HOG1
milR-9993-y	MKH1
milR-9993-y	WIS4
iab-4-x	STEA
iab-4-x	HOG1
milR-1-z	MKC1
milR-1-z	HOG1
milR-100-y	MKC1
milR-1000-x	MKH1
milR-11987-x	STE11
milR-12-x	WIS4
milR-1344-x	MKH1
milR-137-y	MKH1
milR-141-y	STE11
milR-143-y	STEA
milR-143-y	MKH1
milR-143-y	WIS4
milR-148-y	MKK1
milR-1840-y	STE2
milR-193-y	STE11
milR-2-x	STEA
milR-2-x	MKH1
milR-2-x	WIS4
milR-200-z	STE11
milR-210-y	MKC1
milR-216-x	STE2
milR-216-x	HOG1
milR-252-y	STE11
milR-252-y	MKK1
milR-252-y	HOG1
milR-252-y	WIS4
milR-279-x	STE20
milR-282-y	STE20
milR-282-y	STEA
milR-282-y	STE24
milR-2944-y	STEA
milR-2944-y	HOG1
milR-2944-y	WIS4
milR-3049-x	STEA
milR-3049-x	MKH1
milR-316-x	STE11
milR-316-x	WIS4
milR-316-y	HOG1
milR-317-x	STEA
milR-3201-x	MKC1
milR-3201-x	WIS4
milR-33-y	MKH1
milR-34-y	STEA
milR-3715-x	STE20
milR-3715-x	STE2
milR-3715-x	STE11
milR-3715-x	HOG1
milR-3719-y	MKH1
milR-3747-x	MKC1
milR-3756-x	MKC1
milR-3756-x	HOG1
milR-3756-x	STE24
milR-3786-y	STE2
milR-3791-y	MKK1
milR-4331-y	HOG1
milR-4577-y	STE24
milR-47-y	STEA
milR-6000-y	STE20
milR-6000-y	STE24
milR-6005-x	STE11
milR-6038-x	STE2
milR-6038-x	HOG1
milR-6039-x	STEA
milR-6044-x	HOG1
milR-6057-x	MKK1
milR-6941-x	STE2
milR-72-x	STEA
milR-7911-x	WIS4
milR-81-y	STE20
milR-81-y	STEA
milR-81-y	HOG1
milR-81-y	WIS4
milR-8117-y	MKH1
milR-8440-y	MKH1
milR-8516-x	MKC1
milR-8516-x	STEA
milR-8516-x	MKH1
milR-9226-y	STE2
milR-965-y	MKH1
milR-971-y	HOG1
milR-971-y	MKH1
milR-980-y	MKH1
milR-980-y	WIS4
milR-995-y	STE20
milR-995-y	STEA
milR-9995-y	STE11
milR-9995-y	HOG1
milR-9995-y	MKH1
milR-397-x	HOG1
milR-397-x	WIS4
milR-6478-x	STE11
milR-6478-x	STE24
milR-6478-x	WIS4
milR-8175-y	STE2
milR-894-x	HOG1
milR-9563-x	HOG1
milR-iab-4-x	STEA
milR-iab-4-x	HOG1
milR-10099-x	STE2
milR-10099-x	WIS4
milR-10240-x	WIS4
milR-10285-y	MKC1
milR-10592-x	MKC1
milR-10592-x	STEA
milR-10592-x	WIS4
milR-11630-x	HOG1
milR-11630-x	STE24
milR-11643-x	STEA
milR-12-y	WIS4
milR-122-x	WIS4
milR-12248-y	STE11
milR-12339-y	MKK1
milR-12339-y	HOG1
milR-1332-y	STE20
milR-1672-x	WIS4
milR-1692-x	MKH1
milR-1777-x	STE11
milR-190-y	STE2
milR-190-y	STE11
milR-190-y	HOG1
milR-194-x	STE11
milR-194-x	STEA
milR-22-y	MKH1
milR-265-y	HOG1
milR-27-y	MKC1
milR-27-y	HOG1
milR-277-x	MKC1
milR-2770-y	MKH1
milR-2779-y	MKH1
milR-2788-y	STE20
milR-2788-y	MKH1
milR-2788-y	WIS4
milR-29-x	MKK1
milR-29b3-y	STE11
milR-3049-y	STE20
milR-315-y	WIS4
milR-318-y	STE11
milR-3718-x	MKH1
milR-3718-x	WIS4
milR-3727-y	MKH1
milR-4286-z	STE2
milR-449-x	HOG1
milR-4968-y	STEA
milR-4968-y	WIS4
milR-5119-y	STE11
milR-5119-y	HOG1
milR-6043-y	STE2
milR-6043-y	STE11
milR-6047-y	HOG1
milR-6047-y	MKH1
milR-6056-x	MKC1
milR-6067-x	STE20
milR-6067-x	STE11
milR-6240-x	STEA
milR-7-y	STE20
milR-705-x	MKH1
milR-92-x	MKK1
milR-965-x	STE11
milR-965-x	MKK1
milR-965-x	MKH1
milR-98-x	MKC1
milR-98-x	MKH1
milR-98-x	WIS4
milR-981-y	WIS4
milR-9864-x	STE11
milR-9865-x	MKH1
milR-9866-x	HOG1
milR-9868-y	MKK1
milR-9870-x	HOG1
milR-9885-x	MKH1
milR-9891-y	STE24
milR-166-y	MKC1
milR-166-y	STE2
milR-166-y	STE11
milR-166-y	WIS4
milR-319-y	STE11
milR-398-x	STEA
milR-5658-x	MKK1
milR-5658-x	MKH1
milR-1-x	STE11
milR-1-x	HOG1
milR-1000-y	STEA
milR-1000-y	HOG1
milR-10055-y	HOG1
milR-11200-x	STEA
milR-11200-x	MKH1
milR-149-y	HOG1
milR-1546-x	STE20
milR-1546-x	STE24
milR-1973-y	MKK1
milR-199-x	MKH1
milR-199-x	STE24
milR-2738-y	STE20
milR-3743-y	STEA
milR-3782-x	STE11
milR-383-y	WIS4
milR-4658-y	STEA
milR-4658-y	MKH1
milR-5112-x	STE2
milR-6041-y	STE2
milR-6045-x	STE11
milR-6055-x	WIS4
milR-6134-y	MKC1
milR-6134-y	MKH1
milR-6134-y	WIS4
milR-6237-y	MKH1
milR-6237-y	WIS4
milR-6383-x	STE11
milR-6383-x	STE2
milR-6383-x	STEA
milR-6383-x	HOG1
milR-6869-y	WIS4
milR-9312-y	WIS4
milR-9878-y	STE24
milR-9893-x	STE11
milR-9893-x	MKH1
milR-9893-x	STE24
milR-992-x	STE20
milR-992-x	WIS4
milR-1134-z	STE11
milR-1134-z	HOG1
milR-1151-x	MKC1
milR-1151-x	STE11
milR-1151-x	MKH1
milR-1151-x	WIS4
milR-11610-y	HOG1
milR-2118-y	STEA
milR-2118-y	MKK1
milR-2275-x	HOG1
milR-2275-x	WIS4
milR-5139-x	STE2
milR-5185-x	STE11
milR-5185-x	STEA
milR-7715-x	MKH1
milR-8155-y	STE2
milR-8686-x	MKK1
milR-iab-8-y	MKH1
milR-10400-x	HOG1
milR-10400-x	WIS4
milR-10477-y	STE11
milR-10477-y	WIS4
milR-10847-x	STE24
milR-11963-x	STEA
milR-126-y	STEA
milR-126-y	WIS4
milR-1895-y	STE11
milR-1895-y	STEA
milR-1895-y	WIS4
milR-210-z	MKC1
milR-242-x	HOG1
milR-242-x	WIS4
milR-283-z	STEA
milR-283-z	WIS4
milR-30-y	HOG1
milR-3485-x	STEA
milR-3533-y	STE24
milR-3837-x	HOG1
milR-4322-y	STE11
milR-4322-y	MKH1
milR-4322-y	WIS4
milR-466-x	STE11
milR-466-x	MKK1
milR-4693-x	MKH1
milR-4704-x	MKH1
milR-6-x	STE11
milR-7009-x	STE24
milR-706-x	STE11
milR-706-x	STEA
milR-7866-x	HOG1
milR-7866-x	STE24
milR-9235-x	MKH1
milR-929-x	STE2
milR-929-x	STE11
milR-929-x	MKH1
milR-929-x	WIS4
milR-93-x	HOG1
milR-93-x	MKH1
milR-93-x	STE24
milR-93-x	WIS4
milR-156-x	STE20
milR-156-x	HOG1
milR-2218-y	STEA
milR-2218-y	MKK1
milR-2913-x	WIS4
milR-2924-y	WIS4
milR-3693-x	STE24
milR-398-y	STE11
milR-8577-x	STE20
milR-8577-x	MKK1
milR-8577-x	MKH1
milR-8577-x	WIS4
milR-8635-x	MKC1
milR-8635-x	STE2
milR-8635-x	MKK1
milR-8706-x	HOG1
milR-9566-y	STEA
milR-10125-y	STE11
milR-10125-y	STE2
milR-10125-y	HOG1
milR-10125-y	WIS4
milR-10841-y	STE24
milR-1304-y	STEA
milR-1380-y	WIS4
milR-1701-x	STE11
milR-21-y	HOG1
milR-2114-y	STEA
milR-2114-y	HOG1
milR-215-x	STE2
milR-3070-y	STE20
milR-3070-y	STE11
milR-3070-y	MKH1
milR-4732-x	HOG1
milR-5108-y	MKH1
milR-6059-y	STEA
milR-6651-x	MKH1
milR-7573-x	STE20
milR-7573-x	STEA
milR-7573-x	MKH1
milR-8085-x	HOG1
milR-8331-y	STE2
milR-8331-y	STEA
milR-1862-y	STEA
milR-1862-y	HOG1
milR-1862-y	MKH1
milR-2118-x	STEA
milR-2118-x	MKH1
milR-482-y	STE11
milR-5653-y	STEA
milR-5653-y	MKH1
milR-8129-y	STE11
milR-12215-x	HOG1
milR-141-x	STE20
milR-141-x	MKK1
milR-141-x	HOG1
milR-28-y	MKH1
milR-28-y	STE24
milR-3854-y	HOG1
milR-3854-y	WIS4
milR-4175-y	STE20
milR-7088-x	HOG1
milR-7472-x	STE20
milR-7472-x	WIS4
milR-8808-x	STEA
milR-966-x	HOG1
milR-T1-x	MKH1
milR-T1-x	WIS4
milR-5163-y	MKC1
milR-5163-y	MKH1
milR-6149-x	WIS4
milR-8769-y	MKH1
milR-8769-y	WIS4
milR-1307-x	STEA
milR-1730-y	STE11
milR-4502-y	HOG1
milR-4502-y	STEA
milR-4502-y	MKH1
milR-5596-y	MKH1
milR-6923-x	HOG1
milR-7419-x	HOG1
milR-UL70-y	HOG1
milR-5508-x	MKH1
milR-5508-x	STE24
milR-10249-y	MKC1
milR-10249-y	HOG1
milR-10249-y	MKH1
milR-10249-y	STE24
milR-1388-y	STE11
milR-1388-y	STEA
milR-1388-y	MKK1
milR-1388-y	MKH1
milR-285-x	STE11
milR-285-x	HOG1
milR-285-x	MKH1
milR-582-y	HOG1
milR-6618-x	STE20
milR-6618-x	STEA
milR-6618-x	WIS4
milR-6756-x	MKC1
milR-6756-x	STEA
milR-H1-y	MKK1
milR-H1-y	WIS4
milR-4996-y	WIS4
milR-8672-x	STE11
milR-8672-x	MKH1
novel-m0020-3p	WIS4
novel-m0052-5p	STE20
novel-m0052-5p	MKK1
novel-m0077-3p	STEA
novel-m0078-5p	MKH1
novel-m0084-3p	HOG1
novel-m0084-3p	MKH1
novel-m0094-5p	STE24
novel-m0094-5p	WIS4
novel-m0003-3p	MKC1
novel-m0003-3p	STE11
novel-m0003-3p	STEA
novel-m0006-3p	STE11
novel-m0006-3p	STE24
novel-m0019-3p	STE2
novel-m0019-3p	WIS4
novel-m0023-5p	STE20
novel-m0023-5p	MKH1
novel-m0028-5p	STE20
novel-m0033-5p	HOG1
novel-m0034-5p	STE2
novel-m0043-3p	MKH1
novel-m0060-3p	STE2
novel-m0060-3p	WIS4
novel-m0064-5p	WIS4
novel-m0074-5p	STE20
novel-m0083-3p	STEA
novel-m0083-3p	HOG1
novel-m0085-3p	MKH1
novel-m0095-5p	HOG1
novel-m0008-3p	HOG1
novel-m0008-3p	MKH1
novel-m0008-3p	WIS4
novel-m0056-5p	MKK1
novel-m0056-5p	WIS4
novel-m0071-3p	MKH1
novel-m0071-3p	WIS4
novel-m0072-3p	STE11
novel-m0081-3p	MKK1
novel-m0093-5p	STE11
novel-m0097-3p	STEA
novel-m0097-3p	HOG1
novel-m0097-3p	WIS4
novel-m0100-5p	WIS4
novel-m0108-5p	STE2
novel-m0108-5p	HOG1
novel-m0134-3p	STEA
novel-m0134-3p	HOG1
novel-m0134-3p	WIS4
novel-m0030-5p	HOG1
novel-m0030-5p	MKH1
novel-m0041-5p	HOG1
novel-m0041-5p	WIS4
novel-m0046-5p	MKC1
novel-m0049-5p	STE20
novel-m0058-5p	STE11
novel-m0096-5p	STE11
novel-m0096-5p	STEA
novel-m0096-5p	MKH1
novel-m0107-5p	MKH1
novel-m0117-3p	HOG1
novel-m0118-5p	STEA
novel-m0118-5p	STE24
novel-m0118-5p	WIS4
novel-m0120-3p	HOG1
novel-m0135-5p	STE20
novel-m0135-5p	HOG1
novel-m0135-5p	MKH1
novel-m0021-5p	STE2
novel-m0029-5p	STE11
novel-m0036-3p	WIS4
novel-m0044-5p	STEA
novel-m0044-5p	HOG1
novel-m0053-3p	STE20
novel-m0053-3p	STEA
novel-m0053-3p	HOG1
novel-m0053-3p	MKK1
novel-m0106-3p	MKH1
novel-m0113-5p	HOG1
novel-m0116-5p	MKH1
novel-m0119-5p	MKC1
novel-m0119-5p	STEA
novel-m0126-5p	STE11
novel-m0126-5p	WIS4
novel-m0014-3p	HOG1
novel-m0014-3p	STE24
novel-m0014-3p	WIS4
novel-m0026-5p	MKH1
novel-m0027-5p	MKH1
novel-m0040-3p	STEA
novel-m0044-3p	STE20
novel-m0044-3p	STE11
novel-m0051-3p	STEA
novel-m0062-3p	STE11
novel-m0109-3p	STE20
novel-m0109-3p	WIS4
novel-m0131-5p	STEA
novel-m0131-5p	MKH1
novel-m0136-5p	MKH1
novel-m0001-5p	HOG1
novel-m0002-5p	HOG1
novel-m0015-3p	STEA
novel-m0035-5p	HOG1
novel-m0039-5p	HOG1
novel-m0045-5p	HOG1
novel-m0054-5p	MKH1
novel-m0054-5p	WIS4
novel-m0065-3p	STEA
novel-m0073-5p	STEA
novel-m0073-5p	HOG1
novel-m0087-5p	MKC1
novel-m0087-5p	STE2
novel-m0089-5p	HOG1
novel-m0089-5p	MKH1
novel-m0099-5p	HOG1
novel-m0099-5p	MKH1
novel-m0128-5p	MKH1
novel-m0128-5p	WIS4
novel-m0025-3p	MKC1
novel-m0025-3p	HOG1
novel-m0034-3p	STEA
novel-m0034-3p	STE24
novel-m0042-3p	STE11
novel-m0042-3p	STEA
novel-m0057-3p	MKK1
novel-m0057-3p	MKH1
novel-m0069-3p	MKC1
novel-m0069-3p	STE2
novel-m0069-3p	STE11
novel-m0088-3p	STE11
novel-m0090-5p	MKC1
novel-m0092-3p	STEA
novel-m0101-3p	STE11
novel-m0104-5p	MKC1
novel-m0104-5p	STE11
novel-m0116-3p	MKH1
novel-m0123-3p	MKK1
novel-m0123-3p	WIS4
novel-m0005-5p	MKC1
novel-m0005-5p	STEA
novel-m0059-5p	STE11
novel-m0059-5p	STEA
novel-m0059-5p	WIS4
novel-m0066-5p	STEA
novel-m0068-5p	STE11
novel-m0076-5p	STE2
novel-m0078-3p	STE20
novel-m0078-3p	MKH1
novel-m0082-3p	HOG1
novel-m0082-3p	STE24
novel-m0082-3p	WIS4
novel-m0102-5p	STEA
novel-m0102-5p	HOG1
novel-m0011-3p	MKK1
novel-m0018-3p	STE20
novel-m0018-3p	WIS4
novel-m0048-3p	STE2
novel-m0048-3p	STEA
novel-m0063-3p	STE11
novel-m0063-3p	WIS4
novel-m0075-3p	STEA
novel-m0075-3p	HOG1
novel-m0075-3p	MKH1
novel-m0105-3p	STEA
novel-m0111-3p	MKC1
novel-m0115-3p	STEA
novel-m0115-3p	HOG1
novel-m0115-3p	MKH1
novel-m0121-5p	MKH1
novel-m0121-5p	WIS4
novel-m0130-5p	STEA
novel-m0132-3p	HOG1
